# Supplementary material for: A Bayesian neural ordinary differential equations framework to study the effects of chemical mixtures on survival
Source: PLoS Comput Biol. 2025 Nov 10;21(11):e1013681. doi: 10.1371/journal.pcbi.1013681 (PMC12674509; doi:10.1371/journal.pcbi.1013681)
Supplement: S1 Script — (ZIP) [file pcbi.1013681.s002.zip]

Archive with 42 entries (37 files):
- maxim_TK_NeuralODEs_TD-main/
- maxim_TK_NeuralODEs_TD-main/R/
- maxim_TK_NeuralODEs_TD-main/R/Bayes_TKNNTD.R
- maxim_TK_NeuralODEs_TD-main/R/Bayes_TKNNTD_split.R
- maxim_TK_NeuralODEs_TD-main/R/Bayes_TKTD_n.R
- maxim_TK_NeuralODEs_TD-main/R/Bayes_TKTD_n2n_ReLU_2n_exp.R
- maxim_TK_NeuralODEs_TD-main/R/Bayes_TKTD_n_exp.R
- maxim_TK_NeuralODEs_TD-main/R/Bayes_TKTD_nn_ReLU_n_exp.R
- maxim_TK_NeuralODEs_TD-main/R/Bayes_TKTD_nn_ReLU_nn_ReLU_n_exp.R
- maxim_TK_NeuralODEs_TD-main/R/Bayes_TKTD_nn_ReLU_nn_ReLU_nn_ReLU_n_exp.R
- maxim_TK_NeuralODEs_TD-main/R/Bayes_TKTD_nn_n_exp.R
- maxim_TK_NeuralODEs_TD-main/R/Bayes_TKlinearTD.R
- maxim_TK_NeuralODEs_TD-main/R/Bayes_TKlinearTD_split.R
- maxim_TK_NeuralODEs_TD-main/README.md
- maxim_TK_NeuralODEs_TD-main/data/
- maxim_TK_NeuralODEs_TD-main/data/MaXim__raw_datasets__set1_CLEAN.csv
- maxim_TK_NeuralODEs_TD-main/data/MaXim__raw_datasets__set2_CLEAN.csv
- maxim_TK_NeuralODEs_TD-main/data/MaXim__raw_datasets__set3_CLEAN.csv
- maxim_TK_NeuralODEs_TD-main/data/MaXim__raw_datasets__set4_CLEAN.csv
- maxim_TK_NeuralODEs_TD-main/data/data_artificial_additive.csv
- maxim_TK_NeuralODEs_TD-main/data/data_artificial_antagonism.csv
- maxim_TK_NeuralODEs_TD-main/data/data_artificial_synergism.csv
- maxim_TK_NeuralODEs_TD-main/run/
- maxim_TK_NeuralODEs_TD-main/run/run_all1.R
- maxim_TK_NeuralODEs_TD-main/run/run_all2.R
- maxim_TK_NeuralODEs_TD-main/run/run_all3.R
- maxim_TK_NeuralODEs_TD-main/run/run_all4.R
- maxim_TK_NeuralODEs_TD-main/run/run_all_add.R
- maxim_TK_NeuralODEs_TD-main/run/run_all_ant.R
- maxim_TK_NeuralODEs_TD-main/run/run_all_syn.R
- maxim_TK_NeuralODEs_TD-main/src/
- maxim_TK_NeuralODEs_TD-main/src/JAGS_TKNNTD_IT.txt
- maxim_TK_NeuralODEs_TD-main/src/JAGS_TKNNTD_split_IT.txt
- maxim_TK_NeuralODEs_TD-main/src/JAGS_TKTD_IT_n.txt
- maxim_TK_NeuralODEs_TD-main/src/JAGS_TKTD_IT_n2n_ReLU_2n_exp.txt
- maxim_TK_NeuralODEs_TD-main/src/JAGS_TKTD_IT_n_exp.txt
- maxim_TK_NeuralODEs_TD-main/src/JAGS_TKTD_IT_nn_ReLU_n_exp.txt
- maxim_TK_NeuralODEs_TD-main/src/JAGS_TKTD_IT_nn_ReLU_nn_ReLU_n_exp.txt
- maxim_TK_NeuralODEs_TD-main/src/JAGS_TKTD_IT_nn_ReLU_nn_ReLU_nn_ReLU_n_exp.txt
- maxim_TK_NeuralODEs_TD-main/src/JAGS_TKTD_IT_nn_n_exp.txt
- maxim_TK_NeuralODEs_TD-main/src/JAGS_TKlinearTD_IT.txt
- maxim_TK_NeuralODEs_TD-main/src/JAGS_TKlinearTD_split_IT.txt
