# Supplementary material for: A Bayesian neural ordinary differential equations framework to study the effects of chemical mixtures on survival
Source: PLoS Comput Biol. 2025 Nov 10;21(11):e1013681. doi: 10.1371/journal.pcbi.1013681 (PMC12674509; doi:10.1371/journal.pcbi.1013681)
Supplement: S1 Script — (ZIP) [file pcbi.1013681.s002.zip › maxim_TK_NeuralODEs_TD-main/data/MaXim__raw_datasets__set1_CLEAN.csv]

time	file	replicate	Nsurv	unit_ai	M_number	Mixture_abcSorted	formulation	spiroxamine	prothioconazole	tebuconazole	trifloxystrobin	bixafen	fluopyram	Psurv
0	1	r_f1_3	20	μg/L	M-006243-01-1	spiroxamine	1000	978	0	0	0	0	0	1
4	1	r_f1_3	20	μg/L	M-006243-01-1	spiroxamine	1000	978	0	0	0	0	0	1
24	1	r_f1_3	20	μg/L	M-006243-01-1	spiroxamine	1000	978	0	0	0	0	0	1
48	1	r_f1_3	20	μg/L	M-006243-01-1	spiroxamine	1000	978	0	0	0	0	0	1
72	1	r_f1_3	20	μg/L	M-006243-01-1	spiroxamine	1000	978	0	0	0	0	0	1
96	1	r_f1_3	20	μg/L	M-006243-01-1	spiroxamine	1000	978	0	0	0	0	0	1
0	1	r_f1_6	20	μg/L	M-006243-01-1	spiroxamine	5620	5500	0	0	0	0	0	1
4	1	r_f1_6	20	μg/L	M-006243-01-1	spiroxamine	5620	5500	0	0	0	0	0	1
24	1	r_f1_6	20	μg/L	M-006243-01-1	spiroxamine	5620	5500	0	0	0	0	0	1
48	1	r_f1_6	20	μg/L	M-006243-01-1	spiroxamine	5620	5500	0	0	0	0	0	1
72	1	r_f1_6	20	μg/L	M-006243-01-1	spiroxamine	5620	5500	0	0	0	0	0	1
96	1	r_f1_6	20	μg/L	M-006243-01-1	spiroxamine	5620	5500	0	0	0	0	0	1
0	1	r_f1_8	20	μg/L	M-006243-01-1	spiroxamine	17800	17400	0	0	0	0	0	1
4	1	r_f1_8	18	μg/L	M-006243-01-1	spiroxamine	17800	17400	0	0	0	0	0	0.9
24	1	r_f1_8	11	μg/L	M-006243-01-1	spiroxamine	17800	17400	0	0	0	0	0	0.55
48	1	r_f1_8	11	μg/L	M-006243-01-1	spiroxamine	17800	17400	0	0	0	0	0	0.55
72	1	r_f1_8	11	μg/L	M-006243-01-1	spiroxamine	17800	17400	0	0	0	0	0	0.55
96	1	r_f1_8	11	μg/L	M-006243-01-1	spiroxamine	17800	17400	0	0	0	0	0	0.55
0	1	r_f1_5	20	μg/L	M-006243-01-1	spiroxamine	3160	3090	0	0	0	0	0	1
4	1	r_f1_5	20	μg/L	M-006243-01-1	spiroxamine	3160	3090	0	0	0	0	0	1
24	1	r_f1_5	20	μg/L	M-006243-01-1	spiroxamine	3160	3090	0	0	0	0	0	1
48	1	r_f1_5	20	μg/L	M-006243-01-1	spiroxamine	3160	3090	0	0	0	0	0	1
72	1	r_f1_5	20	μg/L	M-006243-01-1	spiroxamine	3160	3090	0	0	0	0	0	1
96	1	r_f1_5	20	μg/L	M-006243-01-1	spiroxamine	3160	3090	0	0	0	0	0	1
0	1	r_f1_1	20	μg/L	M-006243-01-1	spiroxamine	0	0	0	0	0	0	0	1
4	1	r_f1_1	20	μg/L	M-006243-01-1	spiroxamine	0	0	0	0	0	0	0	1
24	1	r_f1_1	20	μg/L	M-006243-01-1	spiroxamine	0	0	0	0	0	0	0	1
48	1	r_f1_1	20	μg/L	M-006243-01-1	spiroxamine	0	0	0	0	0	0	0	1
72	1	r_f1_1	20	μg/L	M-006243-01-1	spiroxamine	0	0	0	0	0	0	0	1
96	1	r_f1_1	20	μg/L	M-006243-01-1	spiroxamine	0	0	0	0	0	0	0	1
0	1	r_f1_7	20	μg/L	M-006243-01-1	spiroxamine	10000	9780	0	0	0	0	0	1
4	1	r_f1_7	20	μg/L	M-006243-01-1	spiroxamine	10000	9780	0	0	0	0	0	1
24	1	r_f1_7	20	μg/L	M-006243-01-1	spiroxamine	10000	9780	0	0	0	0	0	1
48	1	r_f1_7	20	μg/L	M-006243-01-1	spiroxamine	10000	9780	0	0	0	0	0	1
72	1	r_f1_7	20	μg/L	M-006243-01-1	spiroxamine	10000	9780	0	0	0	0	0	1
96	1	r_f1_7	20	μg/L	M-006243-01-1	spiroxamine	10000	9780	0	0	0	0	0	1
0	1	r_f1_9	20	μg/L	M-006243-01-1	spiroxamine	31600	30900	0	0	0	0	0	1
4	1	r_f1_9	15	μg/L	M-006243-01-1	spiroxamine	31600	30900	0	0	0	0	0	0.75
24	1	r_f1_9	1	μg/L	M-006243-01-1	spiroxamine	31600	30900	0	0	0	0	0	0.05
48	1	r_f1_9	0	μg/L	M-006243-01-1	spiroxamine	31600	30900	0	0	0	0	0	0
72	1	r_f1_9	0	μg/L	M-006243-01-1	spiroxamine	31600	30900	0	0	0	0	0	0
96	1	r_f1_9	0	μg/L	M-006243-01-1	spiroxamine	31600	30900	0	0	0	0	0	0
0	1	r_f1_2	20	μg/L	M-006243-01-1	spiroxamine	0	0	0	0	0	0	0	1
4	1	r_f1_2	20	μg/L	M-006243-01-1	spiroxamine	0	0	0	0	0	0	0	1
24	1	r_f1_2	20	μg/L	M-006243-01-1	spiroxamine	0	0	0	0	0	0	0	1
48	1	r_f1_2	20	μg/L	M-006243-01-1	spiroxamine	0	0	0	0	0	0	0	1
72	1	r_f1_2	20	μg/L	M-006243-01-1	spiroxamine	0	0	0	0	0	0	0	1
96	1	r_f1_2	20	μg/L	M-006243-01-1	spiroxamine	0	0	0	0	0	0	0	1
0	1	r_f1_4	20	μg/L	M-006243-01-1	spiroxamine	1780	1740	0	0	0	0	0	1
4	1	r_f1_4	20	μg/L	M-006243-01-1	spiroxamine	1780	1740	0	0	0	0	0	1
24	1	r_f1_4	20	μg/L	M-006243-01-1	spiroxamine	1780	1740	0	0	0	0	0	1
48	1	r_f1_4	20	μg/L	M-006243-01-1	spiroxamine	1780	1740	0	0	0	0	0	1
72	1	r_f1_4	20	μg/L	M-006243-01-1	spiroxamine	1780	1740	0	0	0	0	0	1
96	1	r_f1_4	20	μg/L	M-006243-01-1	spiroxamine	1780	1740	0	0	0	0	0	1
0	2	r_f2_2	20	μg/L	M-006610-01-1	spiroxamine	3160	1550	0	0	0	0	0	1
4	2	r_f2_2	20	μg/L	M-006610-01-1	spiroxamine	3160	1550	0	0	0	0	0	1
24	2	r_f2_2	20	μg/L	M-006610-01-1	spiroxamine	3160	1550	0	0	0	0	0	1
48	2	r_f2_2	20	μg/L	M-006610-01-1	spiroxamine	3160	1550	0	0	0	0	0	1
72	2	r_f2_2	20	μg/L	M-006610-01-1	spiroxamine	3160	1550	0	0	0	0	0	1
96	2	r_f2_2	20	μg/L	M-006610-01-1	spiroxamine	3160	1550	0	0	0	0	0	1
0	2	r_f2_4	20	μg/L	M-006610-01-1	spiroxamine	10000	4920	0	0	0	0	0	1
4	2	r_f2_4	20	μg/L	M-006610-01-1	spiroxamine	10000	4920	0	0	0	0	0	1
24	2	r_f2_4	20	μg/L	M-006610-01-1	spiroxamine	10000	4920	0	0	0	0	0	1
48	2	r_f2_4	20	μg/L	M-006610-01-1	spiroxamine	10000	4920	0	0	0	0	0	1
72	2	r_f2_4	20	μg/L	M-006610-01-1	spiroxamine	10000	4920	0	0	0	0	0	1
96	2	r_f2_4	20	μg/L	M-006610-01-1	spiroxamine	10000	4920	0	0	0	0	0	1
0	2	r_f2_7	20	μg/L	M-006610-01-1	spiroxamine	56200	27700	0	0	0	0	0	1
4	2	r_f2_7	20	μg/L	M-006610-01-1	spiroxamine	56200	27700	0	0	0	0	0	1
24	2	r_f2_7	20	μg/L	M-006610-01-1	spiroxamine	56200	27700	0	0	0	0	0	1
48	2	r_f2_7	20	μg/L	M-006610-01-1	spiroxamine	56200	27700	0	0	0	0	0	1
72	2	r_f2_7	20	μg/L	M-006610-01-1	spiroxamine	56200	27700	0	0	0	0	0	1
96	2	r_f2_7	20	μg/L	M-006610-01-1	spiroxamine	56200	27700	0	0	0	0	0	1
0	2	r_f2_5	20	μg/L	M-006610-01-1	spiroxamine	17800	8760	0	0	0	0	0	1
4	2	r_f2_5	20	μg/L	M-006610-01-1	spiroxamine	17800	8760	0	0	0	0	0	1
24	2	r_f2_5	20	μg/L	M-006610-01-1	spiroxamine	17800	8760	0	0	0	0	0	1
48	2	r_f2_5	20	μg/L	M-006610-01-1	spiroxamine	17800	8760	0	0	0	0	0	1
72	2	r_f2_5	20	μg/L	M-006610-01-1	spiroxamine	17800	8760	0	0	0	0	0	1
96	2	r_f2_5	20	μg/L	M-006610-01-1	spiroxamine	17800	8760	0	0	0	0	0	1
0	2	r_f2_1	20	μg/L	M-006610-01-1	spiroxamine	0	0	0	0	0	0	0	1
4	2	r_f2_1	20	μg/L	M-006610-01-1	spiroxamine	0	0	0	0	0	0	0	1
24	2	r_f2_1	20	μg/L	M-006610-01-1	spiroxamine	0	0	0	0	0	0	0	1
48	2	r_f2_1	20	μg/L	M-006610-01-1	spiroxamine	0	0	0	0	0	0	0	1
72	2	r_f2_1	20	μg/L	M-006610-01-1	spiroxamine	0	0	0	0	0	0	0	1
96	2	r_f2_1	20	μg/L	M-006610-01-1	spiroxamine	0	0	0	0	0	0	0	1
0	2	r_f2_6	20	μg/L	M-006610-01-1	spiroxamine	31600	15500	0	0	0	0	0	1
4	2	r_f2_6	20	μg/L	M-006610-01-1	spiroxamine	31600	15500	0	0	0	0	0	1
24	2	r_f2_6	20	μg/L	M-006610-01-1	spiroxamine	31600	15500	0	0	0	0	0	1
48	2	r_f2_6	20	μg/L	M-006610-01-1	spiroxamine	31600	15500	0	0	0	0	0	1
72	2	r_f2_6	20	μg/L	M-006610-01-1	spiroxamine	31600	15500	0	0	0	0	0	1
96	2	r_f2_6	20	μg/L	M-006610-01-1	spiroxamine	31600	15500	0	0	0	0	0	1
0	2	r_f2_3	20	μg/L	M-006610-01-1	spiroxamine	5620	2770	0	0	0	0	0	1
4	2	r_f2_3	20	μg/L	M-006610-01-1	spiroxamine	5620	2770	0	0	0	0	0	1
24	2	r_f2_3	20	μg/L	M-006610-01-1	spiroxamine	5620	2770	0	0	0	0	0	1
48	2	r_f2_3	20	μg/L	M-006610-01-1	spiroxamine	5620	2770	0	0	0	0	0	1
72	2	r_f2_3	20	μg/L	M-006610-01-1	spiroxamine	5620	2770	0	0	0	0	0	1
96	2	r_f2_3	20	μg/L	M-006610-01-1	spiroxamine	5620	2770	0	0	0	0	0	1
0	3	r_f3_3	20	μg/L	M-015215-01-1	prothioconazole	1170	0	1150	0	0	0	0	1
4	3	r_f3_3	20	μg/L	M-015215-01-1	prothioconazole	1170	0	1150	0	0	0	0	1
24	3	r_f3_3	20	μg/L	M-015215-01-1	prothioconazole	1170	0	1150	0	0	0	0	1
48	3	r_f3_3	20	μg/L	M-015215-01-1	prothioconazole	1170	0	1150	0	0	0	0	1
72	3	r_f3_3	20	μg/L	M-015215-01-1	prothioconazole	1170	0	1150	0	0	0	0	1
96	3	r_f3_3	20	μg/L	M-015215-01-1	prothioconazole	1170	0	1150	0	0	0	0	1
0	3	r_f3_1	20	μg/L	M-015215-01-1	prothioconazole	0	0	0	0	0	0	0	1
4	3	r_f3_1	20	μg/L	M-015215-01-1	prothioconazole	0	0	0	0	0	0	0	1
24	3	r_f3_1	20	μg/L	M-015215-01-1	prothioconazole	0	0	0	0	0	0	0	1
48	3	r_f3_1	20	μg/L	M-015215-01-1	prothioconazole	0	0	0	0	0	0	0	1
72	3	r_f3_1	20	μg/L	M-015215-01-1	prothioconazole	0	0	0	0	0	0	0	1
96	3	r_f3_1	20	μg/L	M-015215-01-1	prothioconazole	0	0	0	0	0	0	0	1
0	3	r_f3_2	20	μg/L	M-015215-01-1	prothioconazole	0	0	0	0	0	0	0	1
4	3	r_f3_2	20	μg/L	M-015215-01-1	prothioconazole	0	0	0	0	0	0	0	1
24	3	r_f3_2	20	μg/L	M-015215-01-1	prothioconazole	0	0	0	0	0	0	0	1
48	3	r_f3_2	20	μg/L	M-015215-01-1	prothioconazole	0	0	0	0	0	0	0	1
72	3	r_f3_2	20	μg/L	M-015215-01-1	prothioconazole	0	0	0	0	0	0	0	1
96	3	r_f3_2	20	μg/L	M-015215-01-1	prothioconazole	0	0	0	0	0	0	0	1
0	3	r_f3_7	20	μg/L	M-015215-01-1	prothioconazole	9000	0	8860	0	0	0	0	1
4	3	r_f3_7	20	μg/L	M-015215-01-1	prothioconazole	9000	0	8860	0	0	0	0	1
24	3	r_f3_7	0	μg/L	M-015215-01-1	prothioconazole	9000	0	8860	0	0	0	0	0
48	3	r_f3_7	0	μg/L	M-015215-01-1	prothioconazole	9000	0	8860	0	0	0	0	0
72	3	r_f3_7	0	μg/L	M-015215-01-1	prothioconazole	9000	0	8860	0	0	0	0	0
96	3	r_f3_7	0	μg/L	M-015215-01-1	prothioconazole	9000	0	8860	0	0	0	0	0
0	3	r_f3_5	20	μg/L	M-015215-01-1	prothioconazole	3240	0	3190	0	0	0	0	1
4	3	r_f3_5	20	μg/L	M-015215-01-1	prothioconazole	3240	0	3190	0	0	0	0	1
24	3	r_f3_5	2	μg/L	M-015215-01-1	prothioconazole	3240	0	3190	0	0	0	0	0.1
48	3	r_f3_5	0	μg/L	M-015215-01-1	prothioconazole	3240	0	3190	0	0	0	0	0
72	3	r_f3_5	0	μg/L	M-015215-01-1	prothioconazole	3240	0	3190	0	0	0	0	0
96	3	r_f3_5	0	μg/L	M-015215-01-1	prothioconazole	3240	0	3190	0	0	0	0	0
0	3	r_f3_4	20	μg/L	M-015215-01-1	prothioconazole	1940	0	1910	0	0	0	0	1
4	3	r_f3_4	20	μg/L	M-015215-01-1	prothioconazole	1940	0	1910	0	0	0	0	1
24	3	r_f3_4	19	μg/L	M-015215-01-1	prothioconazole	1940	0	1910	0	0	0	0	0.95
48	3	r_f3_4	12	μg/L	M-015215-01-1	prothioconazole	1940	0	1910	0	0	0	0	0.6
72	3	r_f3_4	12	μg/L	M-015215-01-1	prothioconazole	1940	0	1910	0	0	0	0	0.6
96	3	r_f3_4	12	μg/L	M-015215-01-1	prothioconazole	1940	0	1910	0	0	0	0	0.6
0	3	r_f3_6	20	μg/L	M-015215-01-1	prothioconazole	5400	0	5310	0	0	0	0	1
4	3	r_f3_6	20	μg/L	M-015215-01-1	prothioconazole	5400	0	5310	0	0	0	0	1
24	3	r_f3_6	0	μg/L	M-015215-01-1	prothioconazole	5400	0	5310	0	0	0	0	0
48	3	r_f3_6	0	μg/L	M-015215-01-1	prothioconazole	5400	0	5310	0	0	0	0	0
72	3	r_f3_6	0	μg/L	M-015215-01-1	prothioconazole	5400	0	5310	0	0	0	0	0
96	3	r_f3_6	0	μg/L	M-015215-01-1	prothioconazole	5400	0	5310	0	0	0	0	0
0	4	r_f4_3	10	μg/L	M-019295-01-1	spiroxamine	37500	11700	0	0	0	0	0	1
4	4	r_f4_3	10	μg/L	M-019295-01-1	spiroxamine	37500	11700	0	0	0	0	0	1
24	4	r_f4_3	10	μg/L	M-019295-01-1	spiroxamine	37500	11700	0	0	0	0	0	1
48	4	r_f4_3	10	μg/L	M-019295-01-1	spiroxamine	37500	11700	0	0	0	0	0	1
72	4	r_f4_3	10	μg/L	M-019295-01-1	spiroxamine	37500	11700	0	0	0	0	0	1
96	4	r_f4_3	10	μg/L	M-019295-01-1	spiroxamine	37500	11700	0	0	0	0	0	1
0	4	r_f4_2	10	μg/L	M-019295-01-1	spiroxamine	18800	5830	0	0	0	0	0	1
4	4	r_f4_2	10	μg/L	M-019295-01-1	spiroxamine	18800	5830	0	0	0	0	0	1
24	4	r_f4_2	10	μg/L	M-019295-01-1	spiroxamine	18800	5830	0	0	0	0	0	1
48	4	r_f4_2	10	μg/L	M-019295-01-1	spiroxamine	18800	5830	0	0	0	0	0	1
72	4	r_f4_2	10	μg/L	M-019295-01-1	spiroxamine	18800	5830	0	0	0	0	0	1
96	4	r_f4_2	10	μg/L	M-019295-01-1	spiroxamine	18800	5830	0	0	0	0	0	1
0	4	r_f4_4	10	μg/L	M-019295-01-1	spiroxamine	75000	23300	0	0	0	0	0	1
4	4	r_f4_4	10	μg/L	M-019295-01-1	spiroxamine	75000	23300	0	0	0	0	0	1
24	4	r_f4_4	10	μg/L	M-019295-01-1	spiroxamine	75000	23300	0	0	0	0	0	1
48	4	r_f4_4	10	μg/L	M-019295-01-1	spiroxamine	75000	23300	0	0	0	0	0	1
72	4	r_f4_4	10	μg/L	M-019295-01-1	spiroxamine	75000	23300	0	0	0	0	0	1
96	4	r_f4_4	10	μg/L	M-019295-01-1	spiroxamine	75000	23300	0	0	0	0	0	1
0	4	r_f4_6	10	μg/L	M-019295-01-1	spiroxamine	300000	93300	0	0	0	0	0	1
4	4	r_f4_6	10	μg/L	M-019295-01-1	spiroxamine	300000	93300	0	0	0	0	0	1
24	4	r_f4_6	0	μg/L	M-019295-01-1	spiroxamine	300000	93300	0	0	0	0	0	0
48	4	r_f4_6	0	μg/L	M-019295-01-1	spiroxamine	300000	93300	0	0	0	0	0	0
72	4	r_f4_6	0	μg/L	M-019295-01-1	spiroxamine	300000	93300	0	0	0	0	0	0
96	4	r_f4_6	0	μg/L	M-019295-01-1	spiroxamine	300000	93300	0	0	0	0	0	0
0	4	r_f4_1	10	μg/L	M-019295-01-1	spiroxamine	0	0	0	0	0	0	0	1
4	4	r_f4_1	10	μg/L	M-019295-01-1	spiroxamine	0	0	0	0	0	0	0	1
24	4	r_f4_1	10	μg/L	M-019295-01-1	spiroxamine	0	0	0	0	0	0	0	1
48	4	r_f4_1	10	μg/L	M-019295-01-1	spiroxamine	0	0	0	0	0	0	0	1
72	4	r_f4_1	10	μg/L	M-019295-01-1	spiroxamine	0	0	0	0	0	0	0	1
96	4	r_f4_1	10	μg/L	M-019295-01-1	spiroxamine	0	0	0	0	0	0	0	1
0	4	r_f4_5	10	μg/L	M-019295-01-1	spiroxamine	150000	46700	0	0	0	0	0	1
4	4	r_f4_5	10	μg/L	M-019295-01-1	spiroxamine	150000	46700	0	0	0	0	0	1
24	4	r_f4_5	0	μg/L	M-019295-01-1	spiroxamine	150000	46700	0	0	0	0	0	0
48	4	r_f4_5	0	μg/L	M-019295-01-1	spiroxamine	150000	46700	0	0	0	0	0	0
72	4	r_f4_5	0	μg/L	M-019295-01-1	spiroxamine	150000	46700	0	0	0	0	0	0
96	4	r_f4_5	0	μg/L	M-019295-01-1	spiroxamine	150000	46700	0	0	0	0	0	0
0	5	r_f5_8	10	μg/L	M-027754-02-2	tebuconazole	8000	0	0	7800	0	0	0	1
24	5	r_f5_8	9	μg/L	M-027754-02-2	tebuconazole	8000	0	0	7800	0	0	0	0.9
48	5	r_f5_8	8	μg/L	M-027754-02-2	tebuconazole	8000	0	0	7800	0	0	0	0.8
72	5	r_f5_8	6	μg/L	M-027754-02-2	tebuconazole	8000	0	0	7800	0	0	0	0.6
96	5	r_f5_8	6	μg/L	M-027754-02-2	tebuconazole	8000	0	0	7800	0	0	0	0.6
0	5	r_f5_1	10	μg/L	M-027754-02-2	tebuconazole	0	0	0	0	0	0	0	1
24	5	r_f5_1	10	μg/L	M-027754-02-2	tebuconazole	0	0	0	0	0	0	0	1
48	5	r_f5_1	10	μg/L	M-027754-02-2	tebuconazole	0	0	0	0	0	0	0	1
72	5	r_f5_1	10	μg/L	M-027754-02-2	tebuconazole	0	0	0	0	0	0	0	1
96	5	r_f5_1	10	μg/L	M-027754-02-2	tebuconazole	0	0	0	0	0	0	0	1
0	5	r_f5_6	10	μg/L	M-027754-02-2	tebuconazole	3600	0	0	3500	0	0	0	1
24	5	r_f5_6	10	μg/L	M-027754-02-2	tebuconazole	3600	0	0	3500	0	0	0	1
48	5	r_f5_6	10	μg/L	M-027754-02-2	tebuconazole	3600	0	0	3500	0	0	0	1
72	5	r_f5_6	10	μg/L	M-027754-02-2	tebuconazole	3600	0	0	3500	0	0	0	1
96	5	r_f5_6	9	μg/L	M-027754-02-2	tebuconazole	3600	0	0	3500	0	0	0	0.9
0	5	r_f5_7	10	μg/L	M-027754-02-2	tebuconazole	5350	0	0	5200	0	0	0	1
24	5	r_f5_7	10	μg/L	M-027754-02-2	tebuconazole	5350	0	0	5200	0	0	0	1
48	5	r_f5_7	10	μg/L	M-027754-02-2	tebuconazole	5350	0	0	5200	0	0	0	1
72	5	r_f5_7	9	μg/L	M-027754-02-2	tebuconazole	5350	0	0	5200	0	0	0	0.9
96	5	r_f5_7	6	μg/L	M-027754-02-2	tebuconazole	5350	0	0	5200	0	0	0	0.6
0	5	r_f5_4	10	μg/L	M-027754-02-2	tebuconazole	1540	0	0	1500	0	0	0	1
24	5	r_f5_4	10	μg/L	M-027754-02-2	tebuconazole	1540	0	0	1500	0	0	0	1
48	5	r_f5_4	10	μg/L	M-027754-02-2	tebuconazole	1540	0	0	1500	0	0	0	1
72	5	r_f5_4	10	μg/L	M-027754-02-2	tebuconazole	1540	0	0	1500	0	0	0	1
96	5	r_f5_4	10	μg/L	M-027754-02-2	tebuconazole	1540	0	0	1500	0	0	0	1
0	5	r_f5_10	10	μg/L	M-027754-02-2	tebuconazole	12100	0	0	11800	0	0	0	1
24	5	r_f5_10	1	μg/L	M-027754-02-2	tebuconazole	12100	0	0	11800	0	0	0	0.1
48	5	r_f5_10	1	μg/L	M-027754-02-2	tebuconazole	12100	0	0	11800	0	0	0	0.1
72	5	r_f5_10	0	μg/L	M-027754-02-2	tebuconazole	12100	0	0	11800	0	0	0	0
96	5	r_f5_10	0	μg/L	M-027754-02-2	tebuconazole	12100	0	0	11800	0	0	0	0
0	5	r_f5_5	10	μg/L	M-027754-02-2	tebuconazole	2360	0	0	2300	0	0	0	1
24	5	r_f5_5	10	μg/L	M-027754-02-2	tebuconazole	2360	0	0	2300	0	0	0	1
48	5	r_f5_5	10	μg/L	M-027754-02-2	tebuconazole	2360	0	0	2300	0	0	0	1
72	5	r_f5_5	9	μg/L	M-027754-02-2	tebuconazole	2360	0	0	2300	0	0	0	0.9
96	5	r_f5_5	9	μg/L	M-027754-02-2	tebuconazole	2360	0	0	2300	0	0	0	0.9
0	5	r_f5_9	10	μg/L	M-027754-02-2	tebuconazole	10300	0	0	10000	0	0	0	1
24	5	r_f5_9	9	μg/L	M-027754-02-2	tebuconazole	10300	0	0	10000	0	0	0	0.9
48	5	r_f5_9	7	μg/L	M-027754-02-2	tebuconazole	10300	0	0	10000	0	0	0	0.7
72	5	r_f5_9	6	μg/L	M-027754-02-2	tebuconazole	10300	0	0	10000	0	0	0	0.6
96	5	r_f5_9	2	μg/L	M-027754-02-2	tebuconazole	10300	0	0	10000	0	0	0	0.2
0	5	r_f5_3	10	μg/L	M-027754-02-2	tebuconazole	1030	0	0	1000	0	0	0	1
24	5	r_f5_3	10	μg/L	M-027754-02-2	tebuconazole	1030	0	0	1000	0	0	0	1
48	5	r_f5_3	10	μg/L	M-027754-02-2	tebuconazole	1030	0	0	1000	0	0	0	1
72	5	r_f5_3	10	μg/L	M-027754-02-2	tebuconazole	1030	0	0	1000	0	0	0	1
96	5	r_f5_3	10	μg/L	M-027754-02-2	tebuconazole	1030	0	0	1000	0	0	0	1
0	5	r_f5_2	10	μg/L	M-027754-02-2	tebuconazole	0	0	0	0	0	0	0	1
24	5	r_f5_2	10	μg/L	M-027754-02-2	tebuconazole	0	0	0	0	0	0	0	1
48	5	r_f5_2	10	μg/L	M-027754-02-2	tebuconazole	0	0	0	0	0	0	0	1
72	5	r_f5_2	10	μg/L	M-027754-02-2	tebuconazole	0	0	0	0	0	0	0	1
96	5	r_f5_2	10	μg/L	M-027754-02-2	tebuconazole	0	0	0	0	0	0	0	1
0	6	r_f6_7	10	μg/L	M-032048-01-1	trifloxystrobin	7.5	0	0	0	7.2	0	0	1
3	6	r_f6_7	10	μg/L	M-032048-01-1	trifloxystrobin	7.5	0	0	0	7.2	0	0	1
24	6	r_f6_7	10	μg/L	M-032048-01-1	trifloxystrobin	7.5	0	0	0	7.2	0	0	1
48	6	r_f6_7	10	μg/L	M-032048-01-1	trifloxystrobin	7.5	0	0	0	7.2	0	0	1
72	6	r_f6_7	10	μg/L	M-032048-01-1	trifloxystrobin	7.5	0	0	0	7.2	0	0	1
96	6	r_f6_7	10	μg/L	M-032048-01-1	trifloxystrobin	7.5	0	0	0	7.2	0	0	1
0	6	r_f6_14	10	μg/L	M-032048-01-1	trifloxystrobin	42.5	0	0	0	41	0	0	1
3	6	r_f6_14	1	μg/L	M-032048-01-1	trifloxystrobin	42.5	0	0	0	41	0	0	0.1
24	6	r_f6_14	0	μg/L	M-032048-01-1	trifloxystrobin	42.5	0	0	0	41	0	0	0
48	6	r_f6_14	0	μg/L	M-032048-01-1	trifloxystrobin	42.5	0	0	0	41	0	0	0
72	6	r_f6_14	0	μg/L	M-032048-01-1	trifloxystrobin	42.5	0	0	0	41	0	0	0
96	6	r_f6_14	0	μg/L	M-032048-01-1	trifloxystrobin	42.5	0	0	0	41	0	0	0
0	6	r_f6_10	10	μg/L	M-032048-01-1	trifloxystrobin	12.4	0	0	0	12	0	0	1
3	6	r_f6_10	10	μg/L	M-032048-01-1	trifloxystrobin	12.4	0	0	0	12	0	0	1
24	6	r_f6_10	8	μg/L	M-032048-01-1	trifloxystrobin	12.4	0	0	0	12	0	0	0.8
48	6	r_f6_10	7	μg/L	M-032048-01-1	trifloxystrobin	12.4	0	0	0	12	0	0	0.7
72	6	r_f6_10	7	μg/L	M-032048-01-1	trifloxystrobin	12.4	0	0	0	12	0	0	0.7
96	6	r_f6_10	7	μg/L	M-032048-01-1	trifloxystrobin	12.4	0	0	0	12	0	0	0.7
0	6	r_f6_1	10	μg/L	M-032048-01-1	trifloxystrobin	0	0	0	0	0	0	0	1
3	6	r_f6_1	10	μg/L	M-032048-01-1	trifloxystrobin	0	0	0	0	0	0	0	1
24	6	r_f6_1	10	μg/L	M-032048-01-1	trifloxystrobin	0	0	0	0	0	0	0	1
48	6	r_f6_1	10	μg/L	M-032048-01-1	trifloxystrobin	0	0	0	0	0	0	0	1
72	6	r_f6_1	10	μg/L	M-032048-01-1	trifloxystrobin	0	0	0	0	0	0	0	1
96	6	r_f6_1	10	μg/L	M-032048-01-1	trifloxystrobin	0	0	0	0	0	0	0	1
0	6	r_f6_11	10	μg/L	M-032048-01-1	trifloxystrobin	21.7	0	0	0	21	0	0	1
3	6	r_f6_11	10	μg/L	M-032048-01-1	trifloxystrobin	21.7	0	0	0	21	0	0	1
24	6	r_f6_11	2	μg/L	M-032048-01-1	trifloxystrobin	21.7	0	0	0	21	0	0	0.2
48	6	r_f6_11	1	μg/L	M-032048-01-1	trifloxystrobin	21.7	0	0	0	21	0	0	0.1
72	6	r_f6_11	1	μg/L	M-032048-01-1	trifloxystrobin	21.7	0	0	0	21	0	0	0.1
96	6	r_f6_11	0	μg/L	M-032048-01-1	trifloxystrobin	21.7	0	0	0	21	0	0	0
0	6	r_f6_3	10	μg/L	M-032048-01-1	trifloxystrobin	0	0	0	0	0	0	0	1
3	6	r_f6_3	10	μg/L	M-032048-01-1	trifloxystrobin	0	0	0	0	0	0	0	1
24	6	r_f6_3	10	μg/L	M-032048-01-1	trifloxystrobin	0	0	0	0	0	0	0	1
48	6	r_f6_3	10	μg/L	M-032048-01-1	trifloxystrobin	0	0	0	0	0	0	0	1
72	6	r_f6_3	10	μg/L	M-032048-01-1	trifloxystrobin	0	0	0	0	0	0	0	1
96	6	r_f6_3	10	μg/L	M-032048-01-1	trifloxystrobin	0	0	0	0	0	0	0	1
0	6	r_f6_4	10	μg/L	M-032048-01-1	trifloxystrobin	0	0	0	0	0	0	0	1
3	6	r_f6_4	10	μg/L	M-032048-01-1	trifloxystrobin	0	0	0	0	0	0	0	1
24	6	r_f6_4	10	μg/L	M-032048-01-1	trifloxystrobin	0	0	0	0	0	0	0	1
48	6	r_f6_4	10	μg/L	M-032048-01-1	trifloxystrobin	0	0	0	0	0	0	0	1
72	6	r_f6_4	10	μg/L	M-032048-01-1	trifloxystrobin	0	0	0	0	0	0	0	1
96	6	r_f6_4	10	μg/L	M-032048-01-1	trifloxystrobin	0	0	0	0	0	0	0	1
0	6	r_f6_2	10	μg/L	M-032048-01-1	trifloxystrobin	0	0	0	0	0	0	0	1
3	6	r_f6_2	10	μg/L	M-032048-01-1	trifloxystrobin	0	0	0	0	0	0	0	1
24	6	r_f6_2	10	μg/L	M-032048-01-1	trifloxystrobin	0	0	0	0	0	0	0	1
48	6	r_f6_2	10	μg/L	M-032048-01-1	trifloxystrobin	0	0	0	0	0	0	0	1
72	6	r_f6_2	10	μg/L	M-032048-01-1	trifloxystrobin	0	0	0	0	0	0	0	1
96	6	r_f6_2	10	μg/L	M-032048-01-1	trifloxystrobin	0	0	0	0	0	0	0	1
0	6	r_f6_9	10	μg/L	M-032048-01-1	trifloxystrobin	12.4	0	0	0	12	0	0	1
3	6	r_f6_9	10	μg/L	M-032048-01-1	trifloxystrobin	12.4	0	0	0	12	0	0	1
24	6	r_f6_9	9	μg/L	M-032048-01-1	trifloxystrobin	12.4	0	0	0	12	0	0	0.9
48	6	r_f6_9	9	μg/L	M-032048-01-1	trifloxystrobin	12.4	0	0	0	12	0	0	0.9
72	6	r_f6_9	9	μg/L	M-032048-01-1	trifloxystrobin	12.4	0	0	0	12	0	0	0.9
96	6	r_f6_9	9	μg/L	M-032048-01-1	trifloxystrobin	12.4	0	0	0	12	0	0	0.9
0	6	r_f6_13	10	μg/L	M-032048-01-1	trifloxystrobin	42.5	0	0	0	41	0	0	1
3	6	r_f6_13	0	μg/L	M-032048-01-1	trifloxystrobin	42.5	0	0	0	41	0	0	0
24	6	r_f6_13	0	μg/L	M-032048-01-1	trifloxystrobin	42.5	0	0	0	41	0	0	0
48	6	r_f6_13	0	μg/L	M-032048-01-1	trifloxystrobin	42.5	0	0	0	41	0	0	0
72	6	r_f6_13	0	μg/L	M-032048-01-1	trifloxystrobin	42.5	0	0	0	41	0	0	0
96	6	r_f6_13	0	μg/L	M-032048-01-1	trifloxystrobin	42.5	0	0	0	41	0	0	0
0	6	r_f6_12	10	μg/L	M-032048-01-1	trifloxystrobin	21.7	0	0	0	21	0	0	1
3	6	r_f6_12	10	μg/L	M-032048-01-1	trifloxystrobin	21.7	0	0	0	21	0	0	1
24	6	r_f6_12	0	μg/L	M-032048-01-1	trifloxystrobin	21.7	0	0	0	21	0	0	0
48	6	r_f6_12	0	μg/L	M-032048-01-1	trifloxystrobin	21.7	0	0	0	21	0	0	0
72	6	r_f6_12	0	μg/L	M-032048-01-1	trifloxystrobin	21.7	0	0	0	21	0	0	0
96	6	r_f6_12	0	μg/L	M-032048-01-1	trifloxystrobin	21.7	0	0	0	21	0	0	0
0	6	r_f6_8	10	μg/L	M-032048-01-1	trifloxystrobin	7.5	0	0	0	7.2	0	0	1
3	6	r_f6_8	10	μg/L	M-032048-01-1	trifloxystrobin	7.5	0	0	0	7.2	0	0	1
24	6	r_f6_8	10	μg/L	M-032048-01-1	trifloxystrobin	7.5	0	0	0	7.2	0	0	1
48	6	r_f6_8	10	μg/L	M-032048-01-1	trifloxystrobin	7.5	0	0	0	7.2	0	0	1
72	6	r_f6_8	10	μg/L	M-032048-01-1	trifloxystrobin	7.5	0	0	0	7.2	0	0	1
96	6	r_f6_8	10	μg/L	M-032048-01-1	trifloxystrobin	7.5	0	0	0	7.2	0	0	1
0	6	r_f6_6	10	μg/L	M-032048-01-1	trifloxystrobin	4.1000000000000005	0	0	0	4	0	0	1
3	6	r_f6_6	10	μg/L	M-032048-01-1	trifloxystrobin	4.1000000000000005	0	0	0	4	0	0	1
24	6	r_f6_6	10	μg/L	M-032048-01-1	trifloxystrobin	4.1000000000000005	0	0	0	4	0	0	1
48	6	r_f6_6	10	μg/L	M-032048-01-1	trifloxystrobin	4.1000000000000005	0	0	0	4	0	0	1
72	6	r_f6_6	10	μg/L	M-032048-01-1	trifloxystrobin	4.1000000000000005	0	0	0	4	0	0	1
96	6	r_f6_6	10	μg/L	M-032048-01-1	trifloxystrobin	4.1000000000000005	0	0	0	4	0	0	1
0	6	r_f6_5	10	μg/L	M-032048-01-1	trifloxystrobin	4.1000000000000005	0	0	0	4	0	0	1
3	6	r_f6_5	10	μg/L	M-032048-01-1	trifloxystrobin	4.1000000000000005	0	0	0	4	0	0	1
24	6	r_f6_5	10	μg/L	M-032048-01-1	trifloxystrobin	4.1000000000000005	0	0	0	4	0	0	1
48	6	r_f6_5	10	μg/L	M-032048-01-1	trifloxystrobin	4.1000000000000005	0	0	0	4	0	0	1
72	6	r_f6_5	10	μg/L	M-032048-01-1	trifloxystrobin	4.1000000000000005	0	0	0	4	0	0	1
96	6	r_f6_5	10	μg/L	M-032048-01-1	trifloxystrobin	4.1000000000000005	0	0	0	4	0	0	1
0	7	r_f7_5	10	μg/L	M-039959-01-1	prothioconazole_spiroxamine	10000	3010	1630	0	0	0	0	1
4	7	r_f7_5	10	μg/L	M-039959-01-1	prothioconazole_spiroxamine	10000	3010	1630	0	0	0	0	1
24	7	r_f7_5	0	μg/L	M-039959-01-1	prothioconazole_spiroxamine	10000	3010	1630	0	0	0	0	0
48	7	r_f7_5	0	μg/L	M-039959-01-1	prothioconazole_spiroxamine	10000	3010	1630	0	0	0	0	0
72	7	r_f7_5	0	μg/L	M-039959-01-1	prothioconazole_spiroxamine	10000	3010	1630	0	0	0	0	0
96	7	r_f7_5	0	μg/L	M-039959-01-1	prothioconazole_spiroxamine	10000	3010	1630	0	0	0	0	0
0	7	r_f7_6	10	μg/L	M-039959-01-1	prothioconazole_spiroxamine	20000	6020	3260	0	0	0	0	1
4	7	r_f7_6	0	μg/L	M-039959-01-1	prothioconazole_spiroxamine	20000	6020	3260	0	0	0	0	0
24	7	r_f7_6	0	μg/L	M-039959-01-1	prothioconazole_spiroxamine	20000	6020	3260	0	0	0	0	0
48	7	r_f7_6	0	μg/L	M-039959-01-1	prothioconazole_spiroxamine	20000	6020	3260	0	0	0	0	0
72	7	r_f7_6	0	μg/L	M-039959-01-1	prothioconazole_spiroxamine	20000	6020	3260	0	0	0	0	0
96	7	r_f7_6	0	μg/L	M-039959-01-1	prothioconazole_spiroxamine	20000	6020	3260	0	0	0	0	0
0	7	r_f7_3	10	μg/L	M-039959-01-1	prothioconazole_spiroxamine	2500	753	408	0	0	0	0	1
4	7	r_f7_3	10	μg/L	M-039959-01-1	prothioconazole_spiroxamine	2500	753	408	0	0	0	0	1
24	7	r_f7_3	10	μg/L	M-039959-01-1	prothioconazole_spiroxamine	2500	753	408	0	0	0	0	1
48	7	r_f7_3	10	μg/L	M-039959-01-1	prothioconazole_spiroxamine	2500	753	408	0	0	0	0	1
72	7	r_f7_3	10	μg/L	M-039959-01-1	prothioconazole_spiroxamine	2500	753	408	0	0	0	0	1
96	7	r_f7_3	10	μg/L	M-039959-01-1	prothioconazole_spiroxamine	2500	753	408	0	0	0	0	1
0	7	r_f7_2	10	μg/L	M-039959-01-1	prothioconazole_spiroxamine	1250	377	204	0	0	0	0	1
4	7	r_f7_2	10	μg/L	M-039959-01-1	prothioconazole_spiroxamine	1250	377	204	0	0	0	0	1
24	7	r_f7_2	10	μg/L	M-039959-01-1	prothioconazole_spiroxamine	1250	377	204	0	0	0	0	1
48	7	r_f7_2	10	μg/L	M-039959-01-1	prothioconazole_spiroxamine	1250	377	204	0	0	0	0	1
72	7	r_f7_2	10	μg/L	M-039959-01-1	prothioconazole_spiroxamine	1250	377	204	0	0	0	0	1
96	7	r_f7_2	10	μg/L	M-039959-01-1	prothioconazole_spiroxamine	1250	377	204	0	0	0	0	1
0	7	r_f7_4	10	μg/L	M-039959-01-1	prothioconazole_spiroxamine	5000	1505	815	0	0	0	0	1
4	7	r_f7_4	10	μg/L	M-039959-01-1	prothioconazole_spiroxamine	5000	1505	815	0	0	0	0	1
24	7	r_f7_4	10	μg/L	M-039959-01-1	prothioconazole_spiroxamine	5000	1505	815	0	0	0	0	1
48	7	r_f7_4	9	μg/L	M-039959-01-1	prothioconazole_spiroxamine	5000	1505	815	0	0	0	0	0.9
72	7	r_f7_4	9	μg/L	M-039959-01-1	prothioconazole_spiroxamine	5000	1505	815	0	0	0	0	0.9
96	7	r_f7_4	9	μg/L	M-039959-01-1	prothioconazole_spiroxamine	5000	1505	815	0	0	0	0	0.9
0	7	r_f7_1	10	μg/L	M-039959-01-1	prothioconazole_spiroxamine	0	0	0	0	0	0	0	1
4	7	r_f7_1	10	μg/L	M-039959-01-1	prothioconazole_spiroxamine	0	0	0	0	0	0	0	1
24	7	r_f7_1	10	μg/L	M-039959-01-1	prothioconazole_spiroxamine	0	0	0	0	0	0	0	1
48	7	r_f7_1	10	μg/L	M-039959-01-1	prothioconazole_spiroxamine	0	0	0	0	0	0	0	1
72	7	r_f7_1	10	μg/L	M-039959-01-1	prothioconazole_spiroxamine	0	0	0	0	0	0	0	1
96	7	r_f7_1	10	μg/L	M-039959-01-1	prothioconazole_spiroxamine	0	0	0	0	0	0	0	1
0	8	r_f8_1	7	μg/L	M-052374-01-1	trifloxystrobin	0	0	0	0	0	0	0	1
3	8	r_f8_1	7	μg/L	M-052374-01-1	trifloxystrobin	0	0	0	0	0	0	0	1
24	8	r_f8_1	7	μg/L	M-052374-01-1	trifloxystrobin	0	0	0	0	0	0	0	1
48	8	r_f8_1	7	μg/L	M-052374-01-1	trifloxystrobin	0	0	0	0	0	0	0	1
72	8	r_f8_1	7	μg/L	M-052374-01-1	trifloxystrobin	0	0	0	0	0	0	0	1
96	8	r_f8_1	7	μg/L	M-052374-01-1	trifloxystrobin	0	0	0	0	0	0	0	1
0	8	r_f8_5	7	μg/L	M-052374-01-1	trifloxystrobin	250	0	0	0	29	0	0	1
3	8	r_f8_5	7	μg/L	M-052374-01-1	trifloxystrobin	250	0	0	0	29	0	0	1
24	8	r_f8_5	6	μg/L	M-052374-01-1	trifloxystrobin	250	0	0	0	29	0	0	0.8571428571428571
48	8	r_f8_5	3	μg/L	M-052374-01-1	trifloxystrobin	250	0	0	0	29	0	0	0.42857142857142855
72	8	r_f8_5	1	μg/L	M-052374-01-1	trifloxystrobin	250	0	0	0	29	0	0	0.14285714285714285
96	8	r_f8_5	0	μg/L	M-052374-01-1	trifloxystrobin	250	0	0	0	29	0	0	0
0	8	r_f8_4	7	μg/L	M-052374-01-1	trifloxystrobin	140	0	0	0	16	0	0	1
3	8	r_f8_4	7	μg/L	M-052374-01-1	trifloxystrobin	140	0	0	0	16	0	0	1
24	8	r_f8_4	7	μg/L	M-052374-01-1	trifloxystrobin	140	0	0	0	16	0	0	1
48	8	r_f8_4	7	μg/L	M-052374-01-1	trifloxystrobin	140	0	0	0	16	0	0	1
72	8	r_f8_4	7	μg/L	M-052374-01-1	trifloxystrobin	140	0	0	0	16	0	0	1
96	8	r_f8_4	7	μg/L	M-052374-01-1	trifloxystrobin	140	0	0	0	16	0	0	1
0	8	r_f8_6	7	μg/L	M-052374-01-1	trifloxystrobin	440	0	0	0	51	0	0	1
3	8	r_f8_6	4	μg/L	M-052374-01-1	trifloxystrobin	440	0	0	0	51	0	0	0.5714285714285714
24	8	r_f8_6	0	μg/L	M-052374-01-1	trifloxystrobin	440	0	0	0	51	0	0	0
48	8	r_f8_6	0	μg/L	M-052374-01-1	trifloxystrobin	440	0	0	0	51	0	0	0
72	8	r_f8_6	0	μg/L	M-052374-01-1	trifloxystrobin	440	0	0	0	51	0	0	0
96	8	r_f8_6	0	μg/L	M-052374-01-1	trifloxystrobin	440	0	0	0	51	0	0	0
0	8	r_f8_2	7	μg/L	M-052374-01-1	trifloxystrobin	42	0	0	0	4.8999999999999995	0	0	1
3	8	r_f8_2	7	μg/L	M-052374-01-1	trifloxystrobin	42	0	0	0	4.8999999999999995	0	0	1
24	8	r_f8_2	7	μg/L	M-052374-01-1	trifloxystrobin	42	0	0	0	4.8999999999999995	0	0	1
48	8	r_f8_2	7	μg/L	M-052374-01-1	trifloxystrobin	42	0	0	0	4.8999999999999995	0	0	1
72	8	r_f8_2	7	μg/L	M-052374-01-1	trifloxystrobin	42	0	0	0	4.8999999999999995	0	0	1
96	8	r_f8_2	7	μg/L	M-052374-01-1	trifloxystrobin	42	0	0	0	4.8999999999999995	0	0	1
0	8	r_f8_3	7	μg/L	M-052374-01-1	trifloxystrobin	76	0	0	0	8.9	0	0	1
3	8	r_f8_3	7	μg/L	M-052374-01-1	trifloxystrobin	76	0	0	0	8.9	0	0	1
24	8	r_f8_3	7	μg/L	M-052374-01-1	trifloxystrobin	76	0	0	0	8.9	0	0	1
48	8	r_f8_3	7	μg/L	M-052374-01-1	trifloxystrobin	76	0	0	0	8.9	0	0	1
72	8	r_f8_3	7	μg/L	M-052374-01-1	trifloxystrobin	76	0	0	0	8.9	0	0	1
96	8	r_f8_3	7	μg/L	M-052374-01-1	trifloxystrobin	76	0	0	0	8.9	0	0	1
0	9	r_f9_3	10	μg/L	M-053858-01-1	prothioconazole_tebuconazole	1500	0	191	191	0	0	0	1
4	9	r_f9_3	10	μg/L	M-053858-01-1	prothioconazole_tebuconazole	1500	0	191	191	0	0	0	1
24	9	r_f9_3	10	μg/L	M-053858-01-1	prothioconazole_tebuconazole	1500	0	191	191	0	0	0	1
48	9	r_f9_3	10	μg/L	M-053858-01-1	prothioconazole_tebuconazole	1500	0	191	191	0	0	0	1
72	9	r_f9_3	10	μg/L	M-053858-01-1	prothioconazole_tebuconazole	1500	0	191	191	0	0	0	1
96	9	r_f9_3	10	μg/L	M-053858-01-1	prothioconazole_tebuconazole	1500	0	191	191	0	0	0	1
0	9	r_f9_1	10	μg/L	M-053858-01-1	prothioconazole_tebuconazole	0	0	0	0	0	0	0	1
4	9	r_f9_1	10	μg/L	M-053858-01-1	prothioconazole_tebuconazole	0	0	0	0	0	0	0	1
24	9	r_f9_1	10	μg/L	M-053858-01-1	prothioconazole_tebuconazole	0	0	0	0	0	0	0	1
48	9	r_f9_1	10	μg/L	M-053858-01-1	prothioconazole_tebuconazole	0	0	0	0	0	0	0	1
72	9	r_f9_1	10	μg/L	M-053858-01-1	prothioconazole_tebuconazole	0	0	0	0	0	0	0	1
96	9	r_f9_1	10	μg/L	M-053858-01-1	prothioconazole_tebuconazole	0	0	0	0	0	0	0	1
0	9	r_f9_2	10	μg/L	M-053858-01-1	prothioconazole_tebuconazole	750	0	95	95	0	0	0	1
4	9	r_f9_2	10	μg/L	M-053858-01-1	prothioconazole_tebuconazole	750	0	95	95	0	0	0	1
24	9	r_f9_2	10	μg/L	M-053858-01-1	prothioconazole_tebuconazole	750	0	95	95	0	0	0	1
48	9	r_f9_2	10	μg/L	M-053858-01-1	prothioconazole_tebuconazole	750	0	95	95	0	0	0	1
72	9	r_f9_2	10	μg/L	M-053858-01-1	prothioconazole_tebuconazole	750	0	95	95	0	0	0	1
96	9	r_f9_2	10	μg/L	M-053858-01-1	prothioconazole_tebuconazole	750	0	95	95	0	0	0	1
0	9	r_f9_4	10	μg/L	M-053858-01-1	prothioconazole_tebuconazole	3000	0	381	381	0	0	0	1
4	9	r_f9_4	10	μg/L	M-053858-01-1	prothioconazole_tebuconazole	3000	0	381	381	0	0	0	1
24	9	r_f9_4	10	μg/L	M-053858-01-1	prothioconazole_tebuconazole	3000	0	381	381	0	0	0	1
48	9	r_f9_4	10	μg/L	M-053858-01-1	prothioconazole_tebuconazole	3000	0	381	381	0	0	0	1
72	9	r_f9_4	10	μg/L	M-053858-01-1	prothioconazole_tebuconazole	3000	0	381	381	0	0	0	1
96	9	r_f9_4	9	μg/L	M-053858-01-1	prothioconazole_tebuconazole	3000	0	381	381	0	0	0	0.9
0	9	r_f9_6	10	μg/L	M-053858-01-1	prothioconazole_tebuconazole	12000	0	1520	1520	0	0	0	1
4	9	r_f9_6	10	μg/L	M-053858-01-1	prothioconazole_tebuconazole	12000	0	1520	1520	0	0	0	1
24	9	r_f9_6	0	μg/L	M-053858-01-1	prothioconazole_tebuconazole	12000	0	1520	1520	0	0	0	0
48	9	r_f9_6	0	μg/L	M-053858-01-1	prothioconazole_tebuconazole	12000	0	1520	1520	0	0	0	0
72	9	r_f9_6	0	μg/L	M-053858-01-1	prothioconazole_tebuconazole	12000	0	1520	1520	0	0	0	0
96	9	r_f9_6	0	μg/L	M-053858-01-1	prothioconazole_tebuconazole	12000	0	1520	1520	0	0	0	0
0	9	r_f9_5	10	μg/L	M-053858-01-1	prothioconazole_tebuconazole	6000	0	762	762	0	0	0	1
4	9	r_f9_5	10	μg/L	M-053858-01-1	prothioconazole_tebuconazole	6000	0	762	762	0	0	0	1
24	9	r_f9_5	4	μg/L	M-053858-01-1	prothioconazole_tebuconazole	6000	0	762	762	0	0	0	0.4
48	9	r_f9_5	0	μg/L	M-053858-01-1	prothioconazole_tebuconazole	6000	0	762	762	0	0	0	0
72	9	r_f9_5	0	μg/L	M-053858-01-1	prothioconazole_tebuconazole	6000	0	762	762	0	0	0	0
96	9	r_f9_5	0	μg/L	M-053858-01-1	prothioconazole_tebuconazole	6000	0	762	762	0	0	0	0
0	10	r_f10_2	10	μg/L	M-107982-01-1	tebuconazole_trifloxystrobin	0.0625	0	0	11.3	5.69	0	0	1
4	10	r_f10_2	10	μg/L	M-107982-01-1	tebuconazole_trifloxystrobin	0.0625	0	0	11.3	5.69	0	0	1
24	10	r_f10_2	10	μg/L	M-107982-01-1	tebuconazole_trifloxystrobin	0.0625	0	0	11.3	5.69	0	0	1
48	10	r_f10_2	10	μg/L	M-107982-01-1	tebuconazole_trifloxystrobin	0.0625	0	0	11.3	5.69	0	0	1
72	10	r_f10_2	10	μg/L	M-107982-01-1	tebuconazole_trifloxystrobin	0.0625	0	0	11.3	5.69	0	0	1
96	10	r_f10_2	10	μg/L	M-107982-01-1	tebuconazole_trifloxystrobin	0.0625	0	0	11.3	5.69	0	0	1
0	10	r_f10_5	10	μg/L	M-107982-01-1	tebuconazole_trifloxystrobin	0.5	0	0	90.5	45.5	0	0	1
4	10	r_f10_5	10	μg/L	M-107982-01-1	tebuconazole_trifloxystrobin	0.5	0	0	90.5	45.5	0	0	1
24	10	r_f10_5	0	μg/L	M-107982-01-1	tebuconazole_trifloxystrobin	0.5	0	0	90.5	45.5	0	0	0
48	10	r_f10_5	0	μg/L	M-107982-01-1	tebuconazole_trifloxystrobin	0.5	0	0	90.5	45.5	0	0	0
72	10	r_f10_5	0	μg/L	M-107982-01-1	tebuconazole_trifloxystrobin	0.5	0	0	90.5	45.5	0	0	0
96	10	r_f10_5	0	μg/L	M-107982-01-1	tebuconazole_trifloxystrobin	0.5	0	0	90.5	45.5	0	0	0
0	10	r_f10_3	10	μg/L	M-107982-01-1	tebuconazole_trifloxystrobin	0.125	0	0	22.6	11.3	0	0	1
4	10	r_f10_3	10	μg/L	M-107982-01-1	tebuconazole_trifloxystrobin	0.125	0	0	22.6	11.3	0	0	1
24	10	r_f10_3	10	μg/L	M-107982-01-1	tebuconazole_trifloxystrobin	0.125	0	0	22.6	11.3	0	0	1
48	10	r_f10_3	10	μg/L	M-107982-01-1	tebuconazole_trifloxystrobin	0.125	0	0	22.6	11.3	0	0	1
72	10	r_f10_3	10	μg/L	M-107982-01-1	tebuconazole_trifloxystrobin	0.125	0	0	22.6	11.3	0	0	1
96	10	r_f10_3	10	μg/L	M-107982-01-1	tebuconazole_trifloxystrobin	0.125	0	0	22.6	11.3	0	0	1
0	10	r_f10_1	10	μg/L	M-107982-01-1	tebuconazole_trifloxystrobin	0	0	0	0	0	0	0	1
4	10	r_f10_1	10	μg/L	M-107982-01-1	tebuconazole_trifloxystrobin	0	0	0	0	0	0	0	1
24	10	r_f10_1	10	μg/L	M-107982-01-1	tebuconazole_trifloxystrobin	0	0	0	0	0	0	0	1
48	10	r_f10_1	10	μg/L	M-107982-01-1	tebuconazole_trifloxystrobin	0	0	0	0	0	0	0	1
72	10	r_f10_1	10	μg/L	M-107982-01-1	tebuconazole_trifloxystrobin	0	0	0	0	0	0	0	1
96	10	r_f10_1	10	μg/L	M-107982-01-1	tebuconazole_trifloxystrobin	0	0	0	0	0	0	0	1
0	10	r_f10_4	10	μg/L	M-107982-01-1	tebuconazole_trifloxystrobin	0.25	0	0	45.3	22.7	0	0	1
4	10	r_f10_4	10	μg/L	M-107982-01-1	tebuconazole_trifloxystrobin	0.25	0	0	45.3	22.7	0	0	1
24	10	r_f10_4	9	μg/L	M-107982-01-1	tebuconazole_trifloxystrobin	0.25	0	0	45.3	22.7	0	0	0.9
48	10	r_f10_4	9	μg/L	M-107982-01-1	tebuconazole_trifloxystrobin	0.25	0	0	45.3	22.7	0	0	0.9
72	10	r_f10_4	9	μg/L	M-107982-01-1	tebuconazole_trifloxystrobin	0.25	0	0	45.3	22.7	0	0	0.9
96	10	r_f10_4	8	μg/L	M-107982-01-1	tebuconazole_trifloxystrobin	0.25	0	0	45.3	22.7	0	0	0.8
0	10	r_f10_6	10	μg/L	M-107982-01-1	tebuconazole_trifloxystrobin	1	0	0	181	91	0	0	1
4	10	r_f10_6	0	μg/L	M-107982-01-1	tebuconazole_trifloxystrobin	1	0	0	181	91	0	0	0
24	10	r_f10_6	0	μg/L	M-107982-01-1	tebuconazole_trifloxystrobin	1	0	0	181	91	0	0	0
48	10	r_f10_6	0	μg/L	M-107982-01-1	tebuconazole_trifloxystrobin	1	0	0	181	91	0	0	0
72	10	r_f10_6	0	μg/L	M-107982-01-1	tebuconazole_trifloxystrobin	1	0	0	181	91	0	0	0
96	10	r_f10_6	0	μg/L	M-107982-01-1	tebuconazole_trifloxystrobin	1	0	0	181	91	0	0	0
0	11	r_f11_1	10	μg/L	M-110542-01-3	tebuconazole	0	0	0	0	0	0	0	1
4	11	r_f11_1	10	μg/L	M-110542-01-3	tebuconazole	0	0	0	0	0	0	0	1
24	11	r_f11_1	10	μg/L	M-110542-01-3	tebuconazole	0	0	0	0	0	0	0	1
48	11	r_f11_1	10	μg/L	M-110542-01-3	tebuconazole	0	0	0	0	0	0	0	1
72	11	r_f11_1	10	μg/L	M-110542-01-3	tebuconazole	0	0	0	0	0	0	0	1
96	11	r_f11_1	10	μg/L	M-110542-01-3	tebuconazole	0	0	0	0	0	0	0	1
0	11	r_f11_3	10	μg/L	M-110542-01-3	tebuconazole	25000	0	0	1250	0	0	0	1
4	11	r_f11_3	10	μg/L	M-110542-01-3	tebuconazole	25000	0	0	1250	0	0	0	1
24	11	r_f11_3	10	μg/L	M-110542-01-3	tebuconazole	25000	0	0	1250	0	0	0	1
48	11	r_f11_3	10	μg/L	M-110542-01-3	tebuconazole	25000	0	0	1250	0	0	0	1
72	11	r_f11_3	10	μg/L	M-110542-01-3	tebuconazole	25000	0	0	1250	0	0	0	1
96	11	r_f11_3	10	μg/L	M-110542-01-3	tebuconazole	25000	0	0	1250	0	0	0	1
0	11	r_f11_2	10	μg/L	M-110542-01-3	tebuconazole	12500	0	0	625	0	0	0	1
4	11	r_f11_2	10	μg/L	M-110542-01-3	tebuconazole	12500	0	0	625	0	0	0	1
24	11	r_f11_2	10	μg/L	M-110542-01-3	tebuconazole	12500	0	0	625	0	0	0	1
48	11	r_f11_2	10	μg/L	M-110542-01-3	tebuconazole	12500	0	0	625	0	0	0	1
72	11	r_f11_2	10	μg/L	M-110542-01-3	tebuconazole	12500	0	0	625	0	0	0	1
96	11	r_f11_2	10	μg/L	M-110542-01-3	tebuconazole	12500	0	0	625	0	0	0	1
0	11	r_f11_5	10	μg/L	M-110542-01-3	tebuconazole	100000	0	0	5000	0	0	0	1
4	11	r_f11_5	10	μg/L	M-110542-01-3	tebuconazole	100000	0	0	5000	0	0	0	1
24	11	r_f11_5	10	μg/L	M-110542-01-3	tebuconazole	100000	0	0	5000	0	0	0	1
48	11	r_f11_5	10	μg/L	M-110542-01-3	tebuconazole	100000	0	0	5000	0	0	0	1
72	11	r_f11_5	10	μg/L	M-110542-01-3	tebuconazole	100000	0	0	5000	0	0	0	1
96	11	r_f11_5	10	μg/L	M-110542-01-3	tebuconazole	100000	0	0	5000	0	0	0	1
0	11	r_f11_6	10	μg/L	M-110542-01-3	tebuconazole	200000	0	0	10000	0	0	0	1
4	11	r_f11_6	10	μg/L	M-110542-01-3	tebuconazole	200000	0	0	10000	0	0	0	1
24	11	r_f11_6	0	μg/L	M-110542-01-3	tebuconazole	200000	0	0	10000	0	0	0	0
48	11	r_f11_6	0	μg/L	M-110542-01-3	tebuconazole	200000	0	0	10000	0	0	0	0
72	11	r_f11_6	0	μg/L	M-110542-01-3	tebuconazole	200000	0	0	10000	0	0	0	0
96	11	r_f11_6	0	μg/L	M-110542-01-3	tebuconazole	200000	0	0	10000	0	0	0	0
0	11	r_f11_4	10	μg/L	M-110542-01-3	tebuconazole	50000	0	0	2500	0	0	0	1
4	11	r_f11_4	10	μg/L	M-110542-01-3	tebuconazole	50000	0	0	2500	0	0	0	1
24	11	r_f11_4	10	μg/L	M-110542-01-3	tebuconazole	50000	0	0	2500	0	0	0	1
48	11	r_f11_4	10	μg/L	M-110542-01-3	tebuconazole	50000	0	0	2500	0	0	0	1
72	11	r_f11_4	10	μg/L	M-110542-01-3	tebuconazole	50000	0	0	2500	0	0	0	1
96	11	r_f11_4	10	μg/L	M-110542-01-3	tebuconazole	50000	0	0	2500	0	0	0	1
0	12	r_f12_1	10	μg/L	M-121769-01-1	tebuconazole	0	0	0	0	0	0	0	1
4	12	r_f12_1	10	μg/L	M-121769-01-1	tebuconazole	0	0	0	0	0	0	0	1
24	12	r_f12_1	10	μg/L	M-121769-01-1	tebuconazole	0	0	0	0	0	0	0	1
48	12	r_f12_1	10	μg/L	M-121769-01-1	tebuconazole	0	0	0	0	0	0	0	1
72	12	r_f12_1	10	μg/L	M-121769-01-1	tebuconazole	0	0	0	0	0	0	0	1
96	12	r_f12_1	10	μg/L	M-121769-01-1	tebuconazole	0	0	0	0	0	0	0	1
0	12	r_f12_6	10	μg/L	M-121769-01-1	tebuconazole	40000	0	0	15500	0	0	0	1
4	12	r_f12_6	0	μg/L	M-121769-01-1	tebuconazole	40000	0	0	15500	0	0	0	0
24	12	r_f12_6	0	μg/L	M-121769-01-1	tebuconazole	40000	0	0	15500	0	0	0	0
48	12	r_f12_6	0	μg/L	M-121769-01-1	tebuconazole	40000	0	0	15500	0	0	0	0
72	12	r_f12_6	0	μg/L	M-121769-01-1	tebuconazole	40000	0	0	15500	0	0	0	0
96	12	r_f12_6	0	μg/L	M-121769-01-1	tebuconazole	40000	0	0	15500	0	0	0	0
0	12	r_f12_2	10	μg/L	M-121769-01-1	tebuconazole	2500	0	0	968	0	0	0	1
4	12	r_f12_2	10	μg/L	M-121769-01-1	tebuconazole	2500	0	0	968	0	0	0	1
24	12	r_f12_2	10	μg/L	M-121769-01-1	tebuconazole	2500	0	0	968	0	0	0	1
48	12	r_f12_2	10	μg/L	M-121769-01-1	tebuconazole	2500	0	0	968	0	0	0	1
72	12	r_f12_2	10	μg/L	M-121769-01-1	tebuconazole	2500	0	0	968	0	0	0	1
96	12	r_f12_2	10	μg/L	M-121769-01-1	tebuconazole	2500	0	0	968	0	0	0	1
0	12	r_f12_3	10	μg/L	M-121769-01-1	tebuconazole	5000	0	0	1940	0	0	0	1
4	12	r_f12_3	10	μg/L	M-121769-01-1	tebuconazole	5000	0	0	1940	0	0	0	1
24	12	r_f12_3	10	μg/L	M-121769-01-1	tebuconazole	5000	0	0	1940	0	0	0	1
48	12	r_f12_3	10	μg/L	M-121769-01-1	tebuconazole	5000	0	0	1940	0	0	0	1
72	12	r_f12_3	10	μg/L	M-121769-01-1	tebuconazole	5000	0	0	1940	0	0	0	1
96	12	r_f12_3	10	μg/L	M-121769-01-1	tebuconazole	5000	0	0	1940	0	0	0	1
0	12	r_f12_4	10	μg/L	M-121769-01-1	tebuconazole	10000	0	0	3870	0	0	0	1
4	12	r_f12_4	10	μg/L	M-121769-01-1	tebuconazole	10000	0	0	3870	0	0	0	1
24	12	r_f12_4	10	μg/L	M-121769-01-1	tebuconazole	10000	0	0	3870	0	0	0	1
48	12	r_f12_4	10	μg/L	M-121769-01-1	tebuconazole	10000	0	0	3870	0	0	0	1
72	12	r_f12_4	10	μg/L	M-121769-01-1	tebuconazole	10000	0	0	3870	0	0	0	1
96	12	r_f12_4	10	μg/L	M-121769-01-1	tebuconazole	10000	0	0	3870	0	0	0	1
0	12	r_f12_5	10	μg/L	M-121769-01-1	tebuconazole	20000	0	0	7740	0	0	0	1
4	12	r_f12_5	10	μg/L	M-121769-01-1	tebuconazole	20000	0	0	7740	0	0	0	1
24	12	r_f12_5	10	μg/L	M-121769-01-1	tebuconazole	20000	0	0	7740	0	0	0	1
48	12	r_f12_5	7	μg/L	M-121769-01-1	tebuconazole	20000	0	0	7740	0	0	0	0.7
72	12	r_f12_5	7	μg/L	M-121769-01-1	tebuconazole	20000	0	0	7740	0	0	0	0.7
96	12	r_f12_5	5	μg/L	M-121769-01-1	tebuconazole	20000	0	0	7740	0	0	0	0.5
0	13	r_f13_6	10	μg/L	M-123000-01-1	tebuconazole_trifloxystrobin	150	0	0	74.5	37.8	0	0	1
4	13	r_f13_6	10	μg/L	M-123000-01-1	tebuconazole_trifloxystrobin	150	0	0	74.5	37.8	0	0	1
24	13	r_f13_6	0	μg/L	M-123000-01-1	tebuconazole_trifloxystrobin	150	0	0	74.5	37.8	0	0	0
48	13	r_f13_6	0	μg/L	M-123000-01-1	tebuconazole_trifloxystrobin	150	0	0	74.5	37.8	0	0	0
72	13	r_f13_6	0	μg/L	M-123000-01-1	tebuconazole_trifloxystrobin	150	0	0	74.5	37.8	0	0	0
96	13	r_f13_6	0	μg/L	M-123000-01-1	tebuconazole_trifloxystrobin	150	0	0	74.5	37.8	0	0	0
0	13	r_f13_1	10	μg/L	M-123000-01-1	tebuconazole_trifloxystrobin	0	0	0	0	0	0	0	1
4	13	r_f13_1	10	μg/L	M-123000-01-1	tebuconazole_trifloxystrobin	0	0	0	0	0	0	0	1
24	13	r_f13_1	10	μg/L	M-123000-01-1	tebuconazole_trifloxystrobin	0	0	0	0	0	0	0	1
48	13	r_f13_1	10	μg/L	M-123000-01-1	tebuconazole_trifloxystrobin	0	0	0	0	0	0	0	1
72	13	r_f13_1	10	μg/L	M-123000-01-1	tebuconazole_trifloxystrobin	0	0	0	0	0	0	0	1
96	13	r_f13_1	10	μg/L	M-123000-01-1	tebuconazole_trifloxystrobin	0	0	0	0	0	0	0	1
0	13	r_f13_3	10	μg/L	M-123000-01-1	tebuconazole_trifloxystrobin	18.8	0	0	9.3	4.7	0	0	1
4	13	r_f13_3	10	μg/L	M-123000-01-1	tebuconazole_trifloxystrobin	18.8	0	0	9.3	4.7	0	0	1
24	13	r_f13_3	10	μg/L	M-123000-01-1	tebuconazole_trifloxystrobin	18.8	0	0	9.3	4.7	0	0	1
48	13	r_f13_3	10	μg/L	M-123000-01-1	tebuconazole_trifloxystrobin	18.8	0	0	9.3	4.7	0	0	1
72	13	r_f13_3	10	μg/L	M-123000-01-1	tebuconazole_trifloxystrobin	18.8	0	0	9.3	4.7	0	0	1
96	13	r_f13_3	10	μg/L	M-123000-01-1	tebuconazole_trifloxystrobin	18.8	0	0	9.3	4.7	0	0	1
0	13	r_f13_5	10	μg/L	M-123000-01-1	tebuconazole_trifloxystrobin	75	0	0	37.2	18.9	0	0	1
4	13	r_f13_5	10	μg/L	M-123000-01-1	tebuconazole_trifloxystrobin	75	0	0	37.2	18.9	0	0	1
24	13	r_f13_5	9	μg/L	M-123000-01-1	tebuconazole_trifloxystrobin	75	0	0	37.2	18.9	0	0	0.9
48	13	r_f13_5	6	μg/L	M-123000-01-1	tebuconazole_trifloxystrobin	75	0	0	37.2	18.9	0	0	0.6
72	13	r_f13_5	4	μg/L	M-123000-01-1	tebuconazole_trifloxystrobin	75	0	0	37.2	18.9	0	0	0.4
96	13	r_f13_5	3	μg/L	M-123000-01-1	tebuconazole_trifloxystrobin	75	0	0	37.2	18.9	0	0	0.3
0	13	r_f13_2	10	μg/L	M-123000-01-1	tebuconazole_trifloxystrobin	9.38	0	0	4.7	2.4	0	0	1
4	13	r_f13_2	10	μg/L	M-123000-01-1	tebuconazole_trifloxystrobin	9.38	0	0	4.7	2.4	0	0	1
24	13	r_f13_2	10	μg/L	M-123000-01-1	tebuconazole_trifloxystrobin	9.38	0	0	4.7	2.4	0	0	1
48	13	r_f13_2	10	μg/L	M-123000-01-1	tebuconazole_trifloxystrobin	9.38	0	0	4.7	2.4	0	0	1
72	13	r_f13_2	10	μg/L	M-123000-01-1	tebuconazole_trifloxystrobin	9.38	0	0	4.7	2.4	0	0	1
96	13	r_f13_2	10	μg/L	M-123000-01-1	tebuconazole_trifloxystrobin	9.38	0	0	4.7	2.4	0	0	1
0	13	r_f13_4	10	μg/L	M-123000-01-1	tebuconazole_trifloxystrobin	37.5	0	0	18.6	9.5	0	0	1
4	13	r_f13_4	10	μg/L	M-123000-01-1	tebuconazole_trifloxystrobin	37.5	0	0	18.6	9.5	0	0	1
24	13	r_f13_4	10	μg/L	M-123000-01-1	tebuconazole_trifloxystrobin	37.5	0	0	18.6	9.5	0	0	1
48	13	r_f13_4	10	μg/L	M-123000-01-1	tebuconazole_trifloxystrobin	37.5	0	0	18.6	9.5	0	0	1
72	13	r_f13_4	10	μg/L	M-123000-01-1	tebuconazole_trifloxystrobin	37.5	0	0	18.6	9.5	0	0	1
96	13	r_f13_4	10	μg/L	M-123000-01-1	tebuconazole_trifloxystrobin	37.5	0	0	18.6	9.5	0	0	1
0	14	r_f14_3	10	μg/L	M-263341-01-1	bixafen	25	0	0	0	0	24	0	1
4	14	r_f14_3	10	μg/L	M-263341-01-1	bixafen	25	0	0	0	0	24	0	1
24	14	r_f14_3	10	μg/L	M-263341-01-1	bixafen	25	0	0	0	0	24	0	1
48	14	r_f14_3	10	μg/L	M-263341-01-1	bixafen	25	0	0	0	0	24	0	1
72	14	r_f14_3	10	μg/L	M-263341-01-1	bixafen	25	0	0	0	0	24	0	1
96	14	r_f14_3	10	μg/L	M-263341-01-1	bixafen	25	0	0	0	0	24	0	1
0	14	r_f14_1	10	μg/L	M-263341-01-1	bixafen	0	0	0	0	0	0	0	1
4	14	r_f14_1	10	μg/L	M-263341-01-1	bixafen	0	0	0	0	0	0	0	1
24	14	r_f14_1	10	μg/L	M-263341-01-1	bixafen	0	0	0	0	0	0	0	1
48	14	r_f14_1	10	μg/L	M-263341-01-1	bixafen	0	0	0	0	0	0	0	1
72	14	r_f14_1	10	μg/L	M-263341-01-1	bixafen	0	0	0	0	0	0	0	1
96	14	r_f14_1	10	μg/L	M-263341-01-1	bixafen	0	0	0	0	0	0	0	1
0	14	r_f14_2	10	μg/L	M-263341-01-1	bixafen	0	0	0	0	0	0	0	1
4	14	r_f14_2	10	μg/L	M-263341-01-1	bixafen	0	0	0	0	0	0	0	1
24	14	r_f14_2	10	μg/L	M-263341-01-1	bixafen	0	0	0	0	0	0	0	1
48	14	r_f14_2	10	μg/L	M-263341-01-1	bixafen	0	0	0	0	0	0	0	1
72	14	r_f14_2	10	μg/L	M-263341-01-1	bixafen	0	0	0	0	0	0	0	1
96	14	r_f14_2	10	μg/L	M-263341-01-1	bixafen	0	0	0	0	0	0	0	1
0	14	r_f14_5	10	μg/L	M-263341-01-1	bixafen	100	0	0	0	0	95.8	0	1
4	14	r_f14_5	10	μg/L	M-263341-01-1	bixafen	100	0	0	0	0	95.8	0	1
24	14	r_f14_5	10	μg/L	M-263341-01-1	bixafen	100	0	0	0	0	95.8	0	1
48	14	r_f14_5	6	μg/L	M-263341-01-1	bixafen	100	0	0	0	0	95.8	0	0.6
72	14	r_f14_5	4	μg/L	M-263341-01-1	bixafen	100	0	0	0	0	95.8	0	0.4
96	14	r_f14_5	2	μg/L	M-263341-01-1	bixafen	100	0	0	0	0	95.8	0	0.2
0	14	r_f14_7	10	μg/L	M-263341-01-1	bixafen	400	0	0	0	0	383	0	1
4	14	r_f14_7	10	μg/L	M-263341-01-1	bixafen	400	0	0	0	0	383	0	1
24	14	r_f14_7	0	μg/L	M-263341-01-1	bixafen	400	0	0	0	0	383	0	0
48	14	r_f14_7	0	μg/L	M-263341-01-1	bixafen	400	0	0	0	0	383	0	0
72	14	r_f14_7	0	μg/L	M-263341-01-1	bixafen	400	0	0	0	0	383	0	0
96	14	r_f14_7	0	μg/L	M-263341-01-1	bixafen	400	0	0	0	0	383	0	0
0	14	r_f14_4	10	μg/L	M-263341-01-1	bixafen	50	0	0	0	0	47.9	0	1
4	14	r_f14_4	10	μg/L	M-263341-01-1	bixafen	50	0	0	0	0	47.9	0	1
24	14	r_f14_4	10	μg/L	M-263341-01-1	bixafen	50	0	0	0	0	47.9	0	1
48	14	r_f14_4	10	μg/L	M-263341-01-1	bixafen	50	0	0	0	0	47.9	0	1
72	14	r_f14_4	10	μg/L	M-263341-01-1	bixafen	50	0	0	0	0	47.9	0	1
96	14	r_f14_4	10	μg/L	M-263341-01-1	bixafen	50	0	0	0	0	47.9	0	1
0	14	r_f14_6	10	μg/L	M-263341-01-1	bixafen	200	0	0	0	0	192	0	1
4	14	r_f14_6	10	μg/L	M-263341-01-1	bixafen	200	0	0	0	0	192	0	1
24	14	r_f14_6	0	μg/L	M-263341-01-1	bixafen	200	0	0	0	0	192	0	0
48	14	r_f14_6	0	μg/L	M-263341-01-1	bixafen	200	0	0	0	0	192	0	0
72	14	r_f14_6	0	μg/L	M-263341-01-1	bixafen	200	0	0	0	0	192	0	0
96	14	r_f14_6	0	μg/L	M-263341-01-1	bixafen	200	0	0	0	0	192	0	0
0	15	r_f15_4	10	μg/L	M-270312-01-1	prothioconazole	3000	0	1210	0	0	0	0	1
4	15	r_f15_4	10	μg/L	M-270312-01-1	prothioconazole	3000	0	1210	0	0	0	0	1
24	15	r_f15_4	10	μg/L	M-270312-01-1	prothioconazole	3000	0	1210	0	0	0	0	1
48	15	r_f15_4	10	μg/L	M-270312-01-1	prothioconazole	3000	0	1210	0	0	0	0	1
72	15	r_f15_4	10	μg/L	M-270312-01-1	prothioconazole	3000	0	1210	0	0	0	0	1
96	15	r_f15_4	10	μg/L	M-270312-01-1	prothioconazole	3000	0	1210	0	0	0	0	1
0	15	r_f15_5	10	μg/L	M-270312-01-1	prothioconazole	6000	0	2410	0	0	0	0	1
4	15	r_f15_5	10	μg/L	M-270312-01-1	prothioconazole	6000	0	2410	0	0	0	0	1
24	15	r_f15_5	9	μg/L	M-270312-01-1	prothioconazole	6000	0	2410	0	0	0	0	0.9
48	15	r_f15_5	2	μg/L	M-270312-01-1	prothioconazole	6000	0	2410	0	0	0	0	0.2
72	15	r_f15_5	2	μg/L	M-270312-01-1	prothioconazole	6000	0	2410	0	0	0	0	0.2
96	15	r_f15_5	1	μg/L	M-270312-01-1	prothioconazole	6000	0	2410	0	0	0	0	0.1
0	15	r_f15_3	10	μg/L	M-270312-01-1	prothioconazole	1500	0	603	0	0	0	0	1
4	15	r_f15_3	10	μg/L	M-270312-01-1	prothioconazole	1500	0	603	0	0	0	0	1
24	15	r_f15_3	10	μg/L	M-270312-01-1	prothioconazole	1500	0	603	0	0	0	0	1
48	15	r_f15_3	10	μg/L	M-270312-01-1	prothioconazole	1500	0	603	0	0	0	0	1
72	15	r_f15_3	10	μg/L	M-270312-01-1	prothioconazole	1500	0	603	0	0	0	0	1
96	15	r_f15_3	10	μg/L	M-270312-01-1	prothioconazole	1500	0	603	0	0	0	0	1
0	15	r_f15_2	10	μg/L	M-270312-01-1	prothioconazole	750	0	302	0	0	0	0	1
4	15	r_f15_2	10	μg/L	M-270312-01-1	prothioconazole	750	0	302	0	0	0	0	1
24	15	r_f15_2	10	μg/L	M-270312-01-1	prothioconazole	750	0	302	0	0	0	0	1
48	15	r_f15_2	10	μg/L	M-270312-01-1	prothioconazole	750	0	302	0	0	0	0	1
72	15	r_f15_2	10	μg/L	M-270312-01-1	prothioconazole	750	0	302	0	0	0	0	1
96	15	r_f15_2	10	μg/L	M-270312-01-1	prothioconazole	750	0	302	0	0	0	0	1
0	15	r_f15_6	10	μg/L	M-270312-01-1	prothioconazole	12000	0	4820	0	0	0	0	1
4	15	r_f15_6	10	μg/L	M-270312-01-1	prothioconazole	12000	0	4820	0	0	0	0	1
24	15	r_f15_6	0	μg/L	M-270312-01-1	prothioconazole	12000	0	4820	0	0	0	0	0
48	15	r_f15_6	0	μg/L	M-270312-01-1	prothioconazole	12000	0	4820	0	0	0	0	0
72	15	r_f15_6	0	μg/L	M-270312-01-1	prothioconazole	12000	0	4820	0	0	0	0	0
96	15	r_f15_6	0	μg/L	M-270312-01-1	prothioconazole	12000	0	4820	0	0	0	0	0
0	15	r_f15_1	10	μg/L	M-270312-01-1	prothioconazole	0	0	0	0	0	0	0	1
4	15	r_f15_1	10	μg/L	M-270312-01-1	prothioconazole	0	0	0	0	0	0	0	1
24	15	r_f15_1	10	μg/L	M-270312-01-1	prothioconazole	0	0	0	0	0	0	0	1
48	15	r_f15_1	10	μg/L	M-270312-01-1	prothioconazole	0	0	0	0	0	0	0	1
72	15	r_f15_1	10	μg/L	M-270312-01-1	prothioconazole	0	0	0	0	0	0	0	1
96	15	r_f15_1	10	μg/L	M-270312-01-1	prothioconazole	0	0	0	0	0	0	0	1
0	16	r_f16_6	10	μg/L	M-279976-01-1	bixafen	2	0	0	0	0	246	0	1
4	16	r_f16_6	10	μg/L	M-279976-01-1	bixafen	2	0	0	0	0	246	0	1
24	16	r_f16_6	0	μg/L	M-279976-01-1	bixafen	2	0	0	0	0	246	0	0
48	16	r_f16_6	0	μg/L	M-279976-01-1	bixafen	2	0	0	0	0	246	0	0
72	16	r_f16_6	0	μg/L	M-279976-01-1	bixafen	2	0	0	0	0	246	0	0
96	16	r_f16_6	0	μg/L	M-279976-01-1	bixafen	2	0	0	0	0	246	0	0
0	16	r_f16_5	10	μg/L	M-279976-01-1	bixafen	1	0	0	0	0	123	0	1
4	16	r_f16_5	10	μg/L	M-279976-01-1	bixafen	1	0	0	0	0	123	0	1
24	16	r_f16_5	10	μg/L	M-279976-01-1	bixafen	1	0	0	0	0	123	0	1
48	16	r_f16_5	4	μg/L	M-279976-01-1	bixafen	1	0	0	0	0	123	0	0.4
72	16	r_f16_5	0	μg/L	M-279976-01-1	bixafen	1	0	0	0	0	123	0	0
96	16	r_f16_5	0	μg/L	M-279976-01-1	bixafen	1	0	0	0	0	123	0	0
0	16	r_f16_4	10	μg/L	M-279976-01-1	bixafen	0.5	0	0	0	0	61.5	0	1
4	16	r_f16_4	10	μg/L	M-279976-01-1	bixafen	0.5	0	0	0	0	61.5	0	1
24	16	r_f16_4	10	μg/L	M-279976-01-1	bixafen	0.5	0	0	0	0	61.5	0	1
48	16	r_f16_4	10	μg/L	M-279976-01-1	bixafen	0.5	0	0	0	0	61.5	0	1
72	16	r_f16_4	10	μg/L	M-279976-01-1	bixafen	0.5	0	0	0	0	61.5	0	1
96	16	r_f16_4	10	μg/L	M-279976-01-1	bixafen	0.5	0	0	0	0	61.5	0	1
0	16	r_f16_1	10	μg/L	M-279976-01-1	bixafen	0	0	0	0	0	0	0	1
4	16	r_f16_1	10	μg/L	M-279976-01-1	bixafen	0	0	0	0	0	0	0	1
24	16	r_f16_1	10	μg/L	M-279976-01-1	bixafen	0	0	0	0	0	0	0	1
48	16	r_f16_1	10	μg/L	M-279976-01-1	bixafen	0	0	0	0	0	0	0	1
72	16	r_f16_1	10	μg/L	M-279976-01-1	bixafen	0	0	0	0	0	0	0	1
96	16	r_f16_1	10	μg/L	M-279976-01-1	bixafen	0	0	0	0	0	0	0	1
0	16	r_f16_2	10	μg/L	M-279976-01-1	bixafen	0.125	0	0	0	0	15.4	0	1
4	16	r_f16_2	10	μg/L	M-279976-01-1	bixafen	0.125	0	0	0	0	15.4	0	1
24	16	r_f16_2	10	μg/L	M-279976-01-1	bixafen	0.125	0	0	0	0	15.4	0	1
48	16	r_f16_2	10	μg/L	M-279976-01-1	bixafen	0.125	0	0	0	0	15.4	0	1
72	16	r_f16_2	10	μg/L	M-279976-01-1	bixafen	0.125	0	0	0	0	15.4	0	1
96	16	r_f16_2	10	μg/L	M-279976-01-1	bixafen	0.125	0	0	0	0	15.4	0	1
0	16	r_f16_3	10	μg/L	M-279976-01-1	bixafen	0.25	0	0	0	0	30.8	0	1
4	16	r_f16_3	10	μg/L	M-279976-01-1	bixafen	0.25	0	0	0	0	30.8	0	1
24	16	r_f16_3	10	μg/L	M-279976-01-1	bixafen	0.25	0	0	0	0	30.8	0	1
48	16	r_f16_3	10	μg/L	M-279976-01-1	bixafen	0.25	0	0	0	0	30.8	0	1
72	16	r_f16_3	10	μg/L	M-279976-01-1	bixafen	0.25	0	0	0	0	30.8	0	1
96	16	r_f16_3	10	μg/L	M-279976-01-1	bixafen	0.25	0	0	0	0	30.8	0	1
0	17	r_f17_2	10	μg/L	M-291039-01-1	fluopyram	3600	0	0	0	0	0	1490	1
4	17	r_f17_2	10	μg/L	M-291039-01-1	fluopyram	3600	0	0	0	0	0	1490	1
24	17	r_f17_2	10	μg/L	M-291039-01-1	fluopyram	3600	0	0	0	0	0	1490	1
48	17	r_f17_2	10	μg/L	M-291039-01-1	fluopyram	3600	0	0	0	0	0	1490	1
72	17	r_f17_2	10	μg/L	M-291039-01-1	fluopyram	3600	0	0	0	0	0	1490	1
96	17	r_f17_2	10	μg/L	M-291039-01-1	fluopyram	3600	0	0	0	0	0	1490	1
0	17	r_f17_5	10	μg/L	M-291039-01-1	fluopyram	50000	0	0	0	0	0	20800	1
4	17	r_f17_5	10	μg/L	M-291039-01-1	fluopyram	50000	0	0	0	0	0	20800	1
24	17	r_f17_5	10	μg/L	M-291039-01-1	fluopyram	50000	0	0	0	0	0	20800	1
48	17	r_f17_5	10	μg/L	M-291039-01-1	fluopyram	50000	0	0	0	0	0	20800	1
72	17	r_f17_5	10	μg/L	M-291039-01-1	fluopyram	50000	0	0	0	0	0	20800	1
96	17	r_f17_5	10	μg/L	M-291039-01-1	fluopyram	50000	0	0	0	0	0	20800	1
0	17	r_f17_4	10	μg/L	M-291039-01-1	fluopyram	21000	0	0	0	0	0	8720	1
4	17	r_f17_4	10	μg/L	M-291039-01-1	fluopyram	21000	0	0	0	0	0	8720	1
24	17	r_f17_4	10	μg/L	M-291039-01-1	fluopyram	21000	0	0	0	0	0	8720	1
48	17	r_f17_4	10	μg/L	M-291039-01-1	fluopyram	21000	0	0	0	0	0	8720	1
72	17	r_f17_4	10	μg/L	M-291039-01-1	fluopyram	21000	0	0	0	0	0	8720	1
96	17	r_f17_4	10	μg/L	M-291039-01-1	fluopyram	21000	0	0	0	0	0	8720	1
0	17	r_f17_1	10	μg/L	M-291039-01-1	fluopyram	0	0	0	0	0	0	0	1
4	17	r_f17_1	10	μg/L	M-291039-01-1	fluopyram	0	0	0	0	0	0	0	1
24	17	r_f17_1	10	μg/L	M-291039-01-1	fluopyram	0	0	0	0	0	0	0	1
48	17	r_f17_1	10	μg/L	M-291039-01-1	fluopyram	0	0	0	0	0	0	0	1
72	17	r_f17_1	10	μg/L	M-291039-01-1	fluopyram	0	0	0	0	0	0	0	1
96	17	r_f17_1	10	μg/L	M-291039-01-1	fluopyram	0	0	0	0	0	0	0	1
0	17	r_f17_6	10	μg/L	M-291039-01-1	fluopyram	120000	0	0	0	0	0	49800	1
4	17	r_f17_6	10	μg/L	M-291039-01-1	fluopyram	120000	0	0	0	0	0	49800	1
24	17	r_f17_6	10	μg/L	M-291039-01-1	fluopyram	120000	0	0	0	0	0	49800	1
48	17	r_f17_6	10	μg/L	M-291039-01-1	fluopyram	120000	0	0	0	0	0	49800	1
72	17	r_f17_6	10	μg/L	M-291039-01-1	fluopyram	120000	0	0	0	0	0	49800	1
96	17	r_f17_6	10	μg/L	M-291039-01-1	fluopyram	120000	0	0	0	0	0	49800	1
0	17	r_f17_3	10	μg/L	M-291039-01-1	fluopyram	8700	0	0	0	0	0	3610	1
4	17	r_f17_3	10	μg/L	M-291039-01-1	fluopyram	8700	0	0	0	0	0	3610	1
24	17	r_f17_3	10	μg/L	M-291039-01-1	fluopyram	8700	0	0	0	0	0	3610	1
48	17	r_f17_3	10	μg/L	M-291039-01-1	fluopyram	8700	0	0	0	0	0	3610	1
72	17	r_f17_3	10	μg/L	M-291039-01-1	fluopyram	8700	0	0	0	0	0	3610	1
96	17	r_f17_3	10	μg/L	M-291039-01-1	fluopyram	8700	0	0	0	0	0	3610	1
0	18	r_f18_1	10	μg/L	M-293227-01-1	bixafen_prothioconazole_tebuconazole	0	0	0	0	0	0	0	1
24	18	r_f18_1	10	μg/L	M-293227-01-1	bixafen_prothioconazole_tebuconazole	0	0	0	0	0	0	0	1
48	18	r_f18_1	10	μg/L	M-293227-01-1	bixafen_prothioconazole_tebuconazole	0	0	0	0	0	0	0	1
72	18	r_f18_1	10	μg/L	M-293227-01-1	bixafen_prothioconazole_tebuconazole	0	0	0	0	0	0	0	1
96	18	r_f18_1	10	μg/L	M-293227-01-1	bixafen_prothioconazole_tebuconazole	0	0	0	0	0	0	0	1
0	18	r_f18_6	10	μg/L	M-293227-01-1	bixafen_prothioconazole_tebuconazole	5000	0	500	500	0	378	0	1
24	18	r_f18_6	10	μg/L	M-293227-01-1	bixafen_prothioconazole_tebuconazole	5000	0	500	500	0	378	0	1
48	18	r_f18_6	0	μg/L	M-293227-01-1	bixafen_prothioconazole_tebuconazole	5000	0	500	500	0	378	0	0
72	18	r_f18_6	0	μg/L	M-293227-01-1	bixafen_prothioconazole_tebuconazole	5000	0	500	500	0	378	0	0
96	18	r_f18_6	0	μg/L	M-293227-01-1	bixafen_prothioconazole_tebuconazole	5000	0	500	500	0	378	0	0
0	18	r_f18_3	10	μg/L	M-293227-01-1	bixafen_prothioconazole_tebuconazole	625	0	62.5	62.5	0	47	0	1
24	18	r_f18_3	10	μg/L	M-293227-01-1	bixafen_prothioconazole_tebuconazole	625	0	62.5	62.5	0	47	0	1
48	18	r_f18_3	10	μg/L	M-293227-01-1	bixafen_prothioconazole_tebuconazole	625	0	62.5	62.5	0	47	0	1
72	18	r_f18_3	10	μg/L	M-293227-01-1	bixafen_prothioconazole_tebuconazole	625	0	62.5	62.5	0	47	0	1
96	18	r_f18_3	10	μg/L	M-293227-01-1	bixafen_prothioconazole_tebuconazole	625	0	62.5	62.5	0	47	0	1
0	18	r_f18_4	10	μg/L	M-293227-01-1	bixafen_prothioconazole_tebuconazole	1250	0	125	125	0	94	0	1
24	18	r_f18_4	10	μg/L	M-293227-01-1	bixafen_prothioconazole_tebuconazole	1250	0	125	125	0	94	0	1
48	18	r_f18_4	10	μg/L	M-293227-01-1	bixafen_prothioconazole_tebuconazole	1250	0	125	125	0	94	0	1
72	18	r_f18_4	9	μg/L	M-293227-01-1	bixafen_prothioconazole_tebuconazole	1250	0	125	125	0	94	0	0.9
96	18	r_f18_4	9	μg/L	M-293227-01-1	bixafen_prothioconazole_tebuconazole	1250	0	125	125	0	94	0	0.9
0	18	r_f18_2	10	μg/L	M-293227-01-1	bixafen_prothioconazole_tebuconazole	313	0	31	31	0	24	0	1
24	18	r_f18_2	10	μg/L	M-293227-01-1	bixafen_prothioconazole_tebuconazole	313	0	31	31	0	24	0	1
48	18	r_f18_2	10	μg/L	M-293227-01-1	bixafen_prothioconazole_tebuconazole	313	0	31	31	0	24	0	1
72	18	r_f18_2	10	μg/L	M-293227-01-1	bixafen_prothioconazole_tebuconazole	313	0	31	31	0	24	0	1
96	18	r_f18_2	10	μg/L	M-293227-01-1	bixafen_prothioconazole_tebuconazole	313	0	31	31	0	24	0	1
0	18	r_f18_5	10	μg/L	M-293227-01-1	bixafen_prothioconazole_tebuconazole	2500	0	250	250	0	189	0	1
24	18	r_f18_5	10	μg/L	M-293227-01-1	bixafen_prothioconazole_tebuconazole	2500	0	250	250	0	189	0	1
48	18	r_f18_5	0	μg/L	M-293227-01-1	bixafen_prothioconazole_tebuconazole	2500	0	250	250	0	189	0	0
72	18	r_f18_5	0	μg/L	M-293227-01-1	bixafen_prothioconazole_tebuconazole	2500	0	250	250	0	189	0	0
96	18	r_f18_5	0	μg/L	M-293227-01-1	bixafen_prothioconazole_tebuconazole	2500	0	250	250	0	189	0	0
0	19	r_f19_3	10	μg/L	M-293228-01-1	fluopyram_tebuconazole	5000	0	0	890	0	0	895	1
4	19	r_f19_3	10	μg/L	M-293228-01-1	fluopyram_tebuconazole	5000	0	0	890	0	0	895	1
24	19	r_f19_3	10	μg/L	M-293228-01-1	fluopyram_tebuconazole	5000	0	0	890	0	0	895	1
48	19	r_f19_3	10	μg/L	M-293228-01-1	fluopyram_tebuconazole	5000	0	0	890	0	0	895	1
72	19	r_f19_3	10	μg/L	M-293228-01-1	fluopyram_tebuconazole	5000	0	0	890	0	0	895	1
96	19	r_f19_3	10	μg/L	M-293228-01-1	fluopyram_tebuconazole	5000	0	0	890	0	0	895	1
0	19	r_f19_2	10	μg/L	M-293228-01-1	fluopyram_tebuconazole	2500	0	0	445	0	0	447	1
4	19	r_f19_2	10	μg/L	M-293228-01-1	fluopyram_tebuconazole	2500	0	0	445	0	0	447	1
24	19	r_f19_2	10	μg/L	M-293228-01-1	fluopyram_tebuconazole	2500	0	0	445	0	0	447	1
48	19	r_f19_2	10	μg/L	M-293228-01-1	fluopyram_tebuconazole	2500	0	0	445	0	0	447	1
72	19	r_f19_2	10	μg/L	M-293228-01-1	fluopyram_tebuconazole	2500	0	0	445	0	0	447	1
96	19	r_f19_2	10	μg/L	M-293228-01-1	fluopyram_tebuconazole	2500	0	0	445	0	0	447	1
0	19	r_f19_6	10	μg/L	M-293228-01-1	fluopyram_tebuconazole	40000	0	0	7120	0	0	7160	1
4	19	r_f19_6	10	μg/L	M-293228-01-1	fluopyram_tebuconazole	40000	0	0	7120	0	0	7160	1
24	19	r_f19_6	0	μg/L	M-293228-01-1	fluopyram_tebuconazole	40000	0	0	7120	0	0	7160	0
48	19	r_f19_6	0	μg/L	M-293228-01-1	fluopyram_tebuconazole	40000	0	0	7120	0	0	7160	0
72	19	r_f19_6	0	μg/L	M-293228-01-1	fluopyram_tebuconazole	40000	0	0	7120	0	0	7160	0
96	19	r_f19_6	0	μg/L	M-293228-01-1	fluopyram_tebuconazole	40000	0	0	7120	0	0	7160	0
0	19	r_f19_1	10	μg/L	M-293228-01-1	fluopyram_tebuconazole	0	0	0	0	0	0	0	1
4	19	r_f19_1	10	μg/L	M-293228-01-1	fluopyram_tebuconazole	0	0	0	0	0	0	0	1
24	19	r_f19_1	10	μg/L	M-293228-01-1	fluopyram_tebuconazole	0	0	0	0	0	0	0	1
48	19	r_f19_1	10	μg/L	M-293228-01-1	fluopyram_tebuconazole	0	0	0	0	0	0	0	1
72	19	r_f19_1	10	μg/L	M-293228-01-1	fluopyram_tebuconazole	0	0	0	0	0	0	0	1
96	19	r_f19_1	10	μg/L	M-293228-01-1	fluopyram_tebuconazole	0	0	0	0	0	0	0	1
0	19	r_f19_4	10	μg/L	M-293228-01-1	fluopyram_tebuconazole	10000	0	0	1780	0	0	1790	1
4	19	r_f19_4	10	μg/L	M-293228-01-1	fluopyram_tebuconazole	10000	0	0	1780	0	0	1790	1
24	19	r_f19_4	10	μg/L	M-293228-01-1	fluopyram_tebuconazole	10000	0	0	1780	0	0	1790	1
48	19	r_f19_4	10	μg/L	M-293228-01-1	fluopyram_tebuconazole	10000	0	0	1780	0	0	1790	1
72	19	r_f19_4	10	μg/L	M-293228-01-1	fluopyram_tebuconazole	10000	0	0	1780	0	0	1790	1
96	19	r_f19_4	10	μg/L	M-293228-01-1	fluopyram_tebuconazole	10000	0	0	1780	0	0	1790	1
0	19	r_f19_5	10	μg/L	M-293228-01-1	fluopyram_tebuconazole	20000	0	0	3560	0	0	3580	1
4	19	r_f19_5	10	μg/L	M-293228-01-1	fluopyram_tebuconazole	20000	0	0	3560	0	0	3580	1
24	19	r_f19_5	10	μg/L	M-293228-01-1	fluopyram_tebuconazole	20000	0	0	3560	0	0	3580	1
48	19	r_f19_5	8	μg/L	M-293228-01-1	fluopyram_tebuconazole	20000	0	0	3560	0	0	3580	0.8
72	19	r_f19_5	7	μg/L	M-293228-01-1	fluopyram_tebuconazole	20000	0	0	3560	0	0	3580	0.7
96	19	r_f19_5	7	μg/L	M-293228-01-1	fluopyram_tebuconazole	20000	0	0	3560	0	0	3580	0.7
0	20	r_f20_1	10	μg/L	M-293311-02-1	bixafen_prothioconazole	0	0	0	0	0	0	0	1
4	20	r_f20_1	10	μg/L	M-293311-02-1	bixafen_prothioconazole	0	0	0	0	0	0	0	1
24	20	r_f20_1	10	μg/L	M-293311-02-1	bixafen_prothioconazole	0	0	0	0	0	0	0	1
48	20	r_f20_1	10	μg/L	M-293311-02-1	bixafen_prothioconazole	0	0	0	0	0	0	0	1
72	20	r_f20_1	10	μg/L	M-293311-02-1	bixafen_prothioconazole	0	0	0	0	0	0	0	1
96	20	r_f20_1	10	μg/L	M-293311-02-1	bixafen_prothioconazole	0	0	0	0	0	0	0	1
0	20	r_f20_3	10	μg/L	M-293311-02-1	bixafen_prothioconazole	625	0	91.8	0	0	48.099999999999994	0	1
4	20	r_f20_3	10	μg/L	M-293311-02-1	bixafen_prothioconazole	625	0	91.8	0	0	48.099999999999994	0	1
24	20	r_f20_3	10	μg/L	M-293311-02-1	bixafen_prothioconazole	625	0	91.8	0	0	48.099999999999994	0	1
48	20	r_f20_3	10	μg/L	M-293311-02-1	bixafen_prothioconazole	625	0	91.8	0	0	48.099999999999994	0	1
72	20	r_f20_3	10	μg/L	M-293311-02-1	bixafen_prothioconazole	625	0	91.8	0	0	48.099999999999994	0	1
96	20	r_f20_3	10	μg/L	M-293311-02-1	bixafen_prothioconazole	625	0	91.8	0	0	48.099999999999994	0	1
0	20	r_f20_5	10	μg/L	M-293311-02-1	bixafen_prothioconazole	2500	0	367	0	0	193	0	1
4	20	r_f20_5	9	μg/L	M-293311-02-1	bixafen_prothioconazole	2500	0	367	0	0	193	0	0.9
24	20	r_f20_5	0	μg/L	M-293311-02-1	bixafen_prothioconazole	2500	0	367	0	0	193	0	0
48	20	r_f20_5	0	μg/L	M-293311-02-1	bixafen_prothioconazole	2500	0	367	0	0	193	0	0
72	20	r_f20_5	0	μg/L	M-293311-02-1	bixafen_prothioconazole	2500	0	367	0	0	193	0	0
96	20	r_f20_5	0	μg/L	M-293311-02-1	bixafen_prothioconazole	2500	0	367	0	0	193	0	0
0	20	r_f20_2	10	μg/L	M-293311-02-1	bixafen_prothioconazole	313	0	46	0	0	24.1	0	1
4	20	r_f20_2	10	μg/L	M-293311-02-1	bixafen_prothioconazole	313	0	46	0	0	24.1	0	1
24	20	r_f20_2	10	μg/L	M-293311-02-1	bixafen_prothioconazole	313	0	46	0	0	24.1	0	1
48	20	r_f20_2	10	μg/L	M-293311-02-1	bixafen_prothioconazole	313	0	46	0	0	24.1	0	1
72	20	r_f20_2	10	μg/L	M-293311-02-1	bixafen_prothioconazole	313	0	46	0	0	24.1	0	1
96	20	r_f20_2	10	μg/L	M-293311-02-1	bixafen_prothioconazole	313	0	46	0	0	24.1	0	1
0	20	r_f20_6	10	μg/L	M-293311-02-1	bixafen_prothioconazole	5000	0	735	0	0	385	0	1
4	20	r_f20_6	4	μg/L	M-293311-02-1	bixafen_prothioconazole	5000	0	735	0	0	385	0	0.4
24	20	r_f20_6	0	μg/L	M-293311-02-1	bixafen_prothioconazole	5000	0	735	0	0	385	0	0
48	20	r_f20_6	0	μg/L	M-293311-02-1	bixafen_prothioconazole	5000	0	735	0	0	385	0	0
72	20	r_f20_6	0	μg/L	M-293311-02-1	bixafen_prothioconazole	5000	0	735	0	0	385	0	0
96	20	r_f20_6	0	μg/L	M-293311-02-1	bixafen_prothioconazole	5000	0	735	0	0	385	0	0
0	20	r_f20_4	10	μg/L	M-293311-02-1	bixafen_prothioconazole	1250	0	184	0	0	96.2	0	1
4	20	r_f20_4	10	μg/L	M-293311-02-1	bixafen_prothioconazole	1250	0	184	0	0	96.2	0	1
24	20	r_f20_4	10	μg/L	M-293311-02-1	bixafen_prothioconazole	1250	0	184	0	0	96.2	0	1
48	20	r_f20_4	10	μg/L	M-293311-02-1	bixafen_prothioconazole	1250	0	184	0	0	96.2	0	1
72	20	r_f20_4	9	μg/L	M-293311-02-1	bixafen_prothioconazole	1250	0	184	0	0	96.2	0	0.9
96	20	r_f20_4	9	μg/L	M-293311-02-1	bixafen_prothioconazole	1250	0	184	0	0	96.2	0	0.9
0	21	r_f21_6	10	μg/L	M-293528-01-1	bixafen_prothioconazole_spiroxamine	5000	1280	497	0	0	248	0	1
4	21	r_f21_6	10	μg/L	M-293528-01-1	bixafen_prothioconazole_spiroxamine	5000	1280	497	0	0	248	0	1
24	21	r_f21_6	0	μg/L	M-293528-01-1	bixafen_prothioconazole_spiroxamine	5000	1280	497	0	0	248	0	0
48	21	r_f21_6	0	μg/L	M-293528-01-1	bixafen_prothioconazole_spiroxamine	5000	1280	497	0	0	248	0	0
72	21	r_f21_6	0	μg/L	M-293528-01-1	bixafen_prothioconazole_spiroxamine	5000	1280	497	0	0	248	0	0
96	21	r_f21_6	0	μg/L	M-293528-01-1	bixafen_prothioconazole_spiroxamine	5000	1280	497	0	0	248	0	0
0	21	r_f21_4	10	μg/L	M-293528-01-1	bixafen_prothioconazole_spiroxamine	1250	321	124	0	0	62.1	0	1
4	21	r_f21_4	10	μg/L	M-293528-01-1	bixafen_prothioconazole_spiroxamine	1250	321	124	0	0	62.1	0	1
24	21	r_f21_4	10	μg/L	M-293528-01-1	bixafen_prothioconazole_spiroxamine	1250	321	124	0	0	62.1	0	1
48	21	r_f21_4	9	μg/L	M-293528-01-1	bixafen_prothioconazole_spiroxamine	1250	321	124	0	0	62.1	0	0.9
72	21	r_f21_4	9	μg/L	M-293528-01-1	bixafen_prothioconazole_spiroxamine	1250	321	124	0	0	62.1	0	0.9
96	21	r_f21_4	9	μg/L	M-293528-01-1	bixafen_prothioconazole_spiroxamine	1250	321	124	0	0	62.1	0	0.9
0	21	r_f21_2	10	μg/L	M-293528-01-1	bixafen_prothioconazole_spiroxamine	313	80	31	0	0	15.5	0	1
4	21	r_f21_2	10	μg/L	M-293528-01-1	bixafen_prothioconazole_spiroxamine	313	80	31	0	0	15.5	0	1
24	21	r_f21_2	10	μg/L	M-293528-01-1	bixafen_prothioconazole_spiroxamine	313	80	31	0	0	15.5	0	1
48	21	r_f21_2	10	μg/L	M-293528-01-1	bixafen_prothioconazole_spiroxamine	313	80	31	0	0	15.5	0	1
72	21	r_f21_2	10	μg/L	M-293528-01-1	bixafen_prothioconazole_spiroxamine	313	80	31	0	0	15.5	0	1
96	21	r_f21_2	10	μg/L	M-293528-01-1	bixafen_prothioconazole_spiroxamine	313	80	31	0	0	15.5	0	1
0	21	r_f21_5	10	μg/L	M-293528-01-1	bixafen_prothioconazole_spiroxamine	2500	642	248	0	0	124	0	1
4	21	r_f21_5	10	μg/L	M-293528-01-1	bixafen_prothioconazole_spiroxamine	2500	642	248	0	0	124	0	1
24	21	r_f21_5	2	μg/L	M-293528-01-1	bixafen_prothioconazole_spiroxamine	2500	642	248	0	0	124	0	0.2
48	21	r_f21_5	0	μg/L	M-293528-01-1	bixafen_prothioconazole_spiroxamine	2500	642	248	0	0	124	0	0
72	21	r_f21_5	0	μg/L	M-293528-01-1	bixafen_prothioconazole_spiroxamine	2500	642	248	0	0	124	0	0
96	21	r_f21_5	0	μg/L	M-293528-01-1	bixafen_prothioconazole_spiroxamine	2500	642	248	0	0	124	0	0
0	21	r_f21_3	10	μg/L	M-293528-01-1	bixafen_prothioconazole_spiroxamine	625	160	62	0	0	31	0	1
4	21	r_f21_3	10	μg/L	M-293528-01-1	bixafen_prothioconazole_spiroxamine	625	160	62	0	0	31	0	1
24	21	r_f21_3	10	μg/L	M-293528-01-1	bixafen_prothioconazole_spiroxamine	625	160	62	0	0	31	0	1
48	21	r_f21_3	10	μg/L	M-293528-01-1	bixafen_prothioconazole_spiroxamine	625	160	62	0	0	31	0	1
72	21	r_f21_3	10	μg/L	M-293528-01-1	bixafen_prothioconazole_spiroxamine	625	160	62	0	0	31	0	1
96	21	r_f21_3	10	μg/L	M-293528-01-1	bixafen_prothioconazole_spiroxamine	625	160	62	0	0	31	0	1
0	21	r_f21_1	10	μg/L	M-293528-01-1	bixafen_prothioconazole_spiroxamine	0	0	0	0	0	0	0	1
4	21	r_f21_1	10	μg/L	M-293528-01-1	bixafen_prothioconazole_spiroxamine	0	0	0	0	0	0	0	1
24	21	r_f21_1	10	μg/L	M-293528-01-1	bixafen_prothioconazole_spiroxamine	0	0	0	0	0	0	0	1
48	21	r_f21_1	10	μg/L	M-293528-01-1	bixafen_prothioconazole_spiroxamine	0	0	0	0	0	0	0	1
72	21	r_f21_1	10	μg/L	M-293528-01-1	bixafen_prothioconazole_spiroxamine	0	0	0	0	0	0	0	1
96	21	r_f21_1	10	μg/L	M-293528-01-1	bixafen_prothioconazole_spiroxamine	0	0	0	0	0	0	0	1
0	22	r_f22_3	10	μg/L	M-296421-01-2	bixafen_tebuconazole	625	0	0	105	0	31.9	0	1
4	22	r_f22_3	10	μg/L	M-296421-01-2	bixafen_tebuconazole	625	0	0	105	0	31.9	0	1
24	22	r_f22_3	10	μg/L	M-296421-01-2	bixafen_tebuconazole	625	0	0	105	0	31.9	0	1
48	22	r_f22_3	10	μg/L	M-296421-01-2	bixafen_tebuconazole	625	0	0	105	0	31.9	0	1
72	22	r_f22_3	10	μg/L	M-296421-01-2	bixafen_tebuconazole	625	0	0	105	0	31.9	0	1
96	22	r_f22_3	10	μg/L	M-296421-01-2	bixafen_tebuconazole	625	0	0	105	0	31.9	0	1
0	22	r_f22_4	10	μg/L	M-296421-01-2	bixafen_tebuconazole	1250	0	0	210	0	63.8	0	1
4	22	r_f22_4	10	μg/L	M-296421-01-2	bixafen_tebuconazole	1250	0	0	210	0	63.8	0	1
24	22	r_f22_4	10	μg/L	M-296421-01-2	bixafen_tebuconazole	1250	0	0	210	0	63.8	0	1
48	22	r_f22_4	9	μg/L	M-296421-01-2	bixafen_tebuconazole	1250	0	0	210	0	63.8	0	0.9
72	22	r_f22_4	9	μg/L	M-296421-01-2	bixafen_tebuconazole	1250	0	0	210	0	63.8	0	0.9
96	22	r_f22_4	9	μg/L	M-296421-01-2	bixafen_tebuconazole	1250	0	0	210	0	63.8	0	0.9
0	22	r_f22_2	10	μg/L	M-296421-01-2	bixafen_tebuconazole	313	0	0	53	0	16	0	1
4	22	r_f22_2	10	μg/L	M-296421-01-2	bixafen_tebuconazole	313	0	0	53	0	16	0	1
24	22	r_f22_2	10	μg/L	M-296421-01-2	bixafen_tebuconazole	313	0	0	53	0	16	0	1
48	22	r_f22_2	10	μg/L	M-296421-01-2	bixafen_tebuconazole	313	0	0	53	0	16	0	1
72	22	r_f22_2	10	μg/L	M-296421-01-2	bixafen_tebuconazole	313	0	0	53	0	16	0	1
96	22	r_f22_2	10	μg/L	M-296421-01-2	bixafen_tebuconazole	313	0	0	53	0	16	0	1
0	22	r_f22_5	10	μg/L	M-296421-01-2	bixafen_tebuconazole	2500	0	0	420	0	128	0	1
4	22	r_f22_5	10	μg/L	M-296421-01-2	bixafen_tebuconazole	2500	0	0	420	0	128	0	1
24	22	r_f22_5	0	μg/L	M-296421-01-2	bixafen_tebuconazole	2500	0	0	420	0	128	0	0
48	22	r_f22_5	0	μg/L	M-296421-01-2	bixafen_tebuconazole	2500	0	0	420	0	128	0	0
72	22	r_f22_5	0	μg/L	M-296421-01-2	bixafen_tebuconazole	2500	0	0	420	0	128	0	0
96	22	r_f22_5	0	μg/L	M-296421-01-2	bixafen_tebuconazole	2500	0	0	420	0	128	0	0
0	22	r_f22_6	10	μg/L	M-296421-01-2	bixafen_tebuconazole	5000	0	0	840	0	255	0	1
4	22	r_f22_6	10	μg/L	M-296421-01-2	bixafen_tebuconazole	5000	0	0	840	0	255	0	1
24	22	r_f22_6	0	μg/L	M-296421-01-2	bixafen_tebuconazole	5000	0	0	840	0	255	0	0
48	22	r_f22_6	0	μg/L	M-296421-01-2	bixafen_tebuconazole	5000	0	0	840	0	255	0	0
72	22	r_f22_6	0	μg/L	M-296421-01-2	bixafen_tebuconazole	5000	0	0	840	0	255	0	0
96	22	r_f22_6	0	μg/L	M-296421-01-2	bixafen_tebuconazole	5000	0	0	840	0	255	0	0
0	22	r_f22_1	10	μg/L	M-296421-01-2	bixafen_tebuconazole	0	0	0	0	0	0	0	1
4	22	r_f22_1	10	μg/L	M-296421-01-2	bixafen_tebuconazole	0	0	0	0	0	0	0	1
24	22	r_f22_1	10	μg/L	M-296421-01-2	bixafen_tebuconazole	0	0	0	0	0	0	0	1
48	22	r_f22_1	9	μg/L	M-296421-01-2	bixafen_tebuconazole	0	0	0	0	0	0	0	0.9
72	22	r_f22_1	9	μg/L	M-296421-01-2	bixafen_tebuconazole	0	0	0	0	0	0	0	0.9
96	22	r_f22_1	9	μg/L	M-296421-01-2	bixafen_tebuconazole	0	0	0	0	0	0	0	0.9
0	23	r_f23_3	10	μg/L	M-416015-01-1	prothioconazole_trifloxystrobin	75	0	11.7	0	10.4	0	0	1
4	23	r_f23_3	10	μg/L	M-416015-01-1	prothioconazole_trifloxystrobin	75	0	11.7	0	10.4	0	0	1
24	23	r_f23_3	10	μg/L	M-416015-01-1	prothioconazole_trifloxystrobin	75	0	11.7	0	10.4	0	0	1
48	23	r_f23_3	10	μg/L	M-416015-01-1	prothioconazole_trifloxystrobin	75	0	11.7	0	10.4	0	0	1
72	23	r_f23_3	10	μg/L	M-416015-01-1	prothioconazole_trifloxystrobin	75	0	11.7	0	10.4	0	0	1
96	23	r_f23_3	10	μg/L	M-416015-01-1	prothioconazole_trifloxystrobin	75	0	11.7	0	10.4	0	0	1
0	23	r_f23_5	10	μg/L	M-416015-01-1	prothioconazole_trifloxystrobin	300	0	46.8	0	41.4	0	0	1
4	23	r_f23_5	10	μg/L	M-416015-01-1	prothioconazole_trifloxystrobin	300	0	46.8	0	41.4	0	0	1
24	23	r_f23_5	0	μg/L	M-416015-01-1	prothioconazole_trifloxystrobin	300	0	46.8	0	41.4	0	0	0
48	23	r_f23_5	0	μg/L	M-416015-01-1	prothioconazole_trifloxystrobin	300	0	46.8	0	41.4	0	0	0
72	23	r_f23_5	0	μg/L	M-416015-01-1	prothioconazole_trifloxystrobin	300	0	46.8	0	41.4	0	0	0
96	23	r_f23_5	0	μg/L	M-416015-01-1	prothioconazole_trifloxystrobin	300	0	46.8	0	41.4	0	0	0
0	23	r_f23_4	10	μg/L	M-416015-01-1	prothioconazole_trifloxystrobin	150	0	23.4	0	20.7	0	0	1
4	23	r_f23_4	10	μg/L	M-416015-01-1	prothioconazole_trifloxystrobin	150	0	23.4	0	20.7	0	0	1
24	23	r_f23_4	10	μg/L	M-416015-01-1	prothioconazole_trifloxystrobin	150	0	23.4	0	20.7	0	0	1
48	23	r_f23_4	10	μg/L	M-416015-01-1	prothioconazole_trifloxystrobin	150	0	23.4	0	20.7	0	0	1
72	23	r_f23_4	10	μg/L	M-416015-01-1	prothioconazole_trifloxystrobin	150	0	23.4	0	20.7	0	0	1
96	23	r_f23_4	10	μg/L	M-416015-01-1	prothioconazole_trifloxystrobin	150	0	23.4	0	20.7	0	0	1
0	23	r_f23_1	10	μg/L	M-416015-01-1	prothioconazole_trifloxystrobin	0	0	0	0	0	0	0	1
4	23	r_f23_1	10	μg/L	M-416015-01-1	prothioconazole_trifloxystrobin	0	0	0	0	0	0	0	1
24	23	r_f23_1	10	μg/L	M-416015-01-1	prothioconazole_trifloxystrobin	0	0	0	0	0	0	0	1
48	23	r_f23_1	10	μg/L	M-416015-01-1	prothioconazole_trifloxystrobin	0	0	0	0	0	0	0	1
72	23	r_f23_1	10	μg/L	M-416015-01-1	prothioconazole_trifloxystrobin	0	0	0	0	0	0	0	1
96	23	r_f23_1	10	μg/L	M-416015-01-1	prothioconazole_trifloxystrobin	0	0	0	0	0	0	0	1
0	23	r_f23_2	10	μg/L	M-416015-01-1	prothioconazole_trifloxystrobin	37.5	0	5.8500000000000005	0	5.17	0	0	1
4	23	r_f23_2	10	μg/L	M-416015-01-1	prothioconazole_trifloxystrobin	37.5	0	5.8500000000000005	0	5.17	0	0	1
24	23	r_f23_2	10	μg/L	M-416015-01-1	prothioconazole_trifloxystrobin	37.5	0	5.8500000000000005	0	5.17	0	0	1
48	23	r_f23_2	10	μg/L	M-416015-01-1	prothioconazole_trifloxystrobin	37.5	0	5.8500000000000005	0	5.17	0	0	1
72	23	r_f23_2	10	μg/L	M-416015-01-1	prothioconazole_trifloxystrobin	37.5	0	5.8500000000000005	0	5.17	0	0	1
96	23	r_f23_2	10	μg/L	M-416015-01-1	prothioconazole_trifloxystrobin	37.5	0	5.8500000000000005	0	5.17	0	0	1
0	23	r_f23_6	10	μg/L	M-416015-01-1	prothioconazole_trifloxystrobin	600	0	93.6	0	82.8	0	0	1
4	23	r_f23_6	0	μg/L	M-416015-01-1	prothioconazole_trifloxystrobin	600	0	93.6	0	82.8	0	0	0
24	23	r_f23_6	0	μg/L	M-416015-01-1	prothioconazole_trifloxystrobin	600	0	93.6	0	82.8	0	0	0
48	23	r_f23_6	0	μg/L	M-416015-01-1	prothioconazole_trifloxystrobin	600	0	93.6	0	82.8	0	0	0
72	23	r_f23_6	0	μg/L	M-416015-01-1	prothioconazole_trifloxystrobin	600	0	93.6	0	82.8	0	0	0
96	23	r_f23_6	0	μg/L	M-416015-01-1	prothioconazole_trifloxystrobin	600	0	93.6	0	82.8	0	0	0
0	24	r_f24_5	10	μg/L	M-452511-01-1	prothioconazole	4000	0	1040	0	0	0	0	1
4	24	r_f24_5	10	μg/L	M-452511-01-1	prothioconazole	4000	0	1040	0	0	0	0	1
24	24	r_f24_5	10	μg/L	M-452511-01-1	prothioconazole	4000	0	1040	0	0	0	0	1
48	24	r_f24_5	10	μg/L	M-452511-01-1	prothioconazole	4000	0	1040	0	0	0	0	1
72	24	r_f24_5	10	μg/L	M-452511-01-1	prothioconazole	4000	0	1040	0	0	0	0	1
96	24	r_f24_5	10	μg/L	M-452511-01-1	prothioconazole	4000	0	1040	0	0	0	0	1
0	24	r_f24_6	10	μg/L	M-452511-01-1	prothioconazole	8000	0	2090	0	0	0	0	1
4	24	r_f24_6	10	μg/L	M-452511-01-1	prothioconazole	8000	0	2090	0	0	0	0	1
24	24	r_f24_6	2	μg/L	M-452511-01-1	prothioconazole	8000	0	2090	0	0	0	0	0.2
48	24	r_f24_6	0	μg/L	M-452511-01-1	prothioconazole	8000	0	2090	0	0	0	0	0
72	24	r_f24_6	0	μg/L	M-452511-01-1	prothioconazole	8000	0	2090	0	0	0	0	0
96	24	r_f24_6	0	μg/L	M-452511-01-1	prothioconazole	8000	0	2090	0	0	0	0	0
0	24	r_f24_1	10	μg/L	M-452511-01-1	prothioconazole	0	0	0	0	0	0	0	1
4	24	r_f24_1	10	μg/L	M-452511-01-1	prothioconazole	0	0	0	0	0	0	0	1
24	24	r_f24_1	10	μg/L	M-452511-01-1	prothioconazole	0	0	0	0	0	0	0	1
48	24	r_f24_1	10	μg/L	M-452511-01-1	prothioconazole	0	0	0	0	0	0	0	1
72	24	r_f24_1	10	μg/L	M-452511-01-1	prothioconazole	0	0	0	0	0	0	0	1
96	24	r_f24_1	10	μg/L	M-452511-01-1	prothioconazole	0	0	0	0	0	0	0	1
0	24	r_f24_2	10	μg/L	M-452511-01-1	prothioconazole	500	0	131	0	0	0	0	1
4	24	r_f24_2	10	μg/L	M-452511-01-1	prothioconazole	500	0	131	0	0	0	0	1
24	24	r_f24_2	10	μg/L	M-452511-01-1	prothioconazole	500	0	131	0	0	0	0	1
48	24	r_f24_2	10	μg/L	M-452511-01-1	prothioconazole	500	0	131	0	0	0	0	1
72	24	r_f24_2	10	μg/L	M-452511-01-1	prothioconazole	500	0	131	0	0	0	0	1
96	24	r_f24_2	10	μg/L	M-452511-01-1	prothioconazole	500	0	131	0	0	0	0	1
0	24	r_f24_3	10	μg/L	M-452511-01-1	prothioconazole	1000	0	261	0	0	0	0	1
4	24	r_f24_3	10	μg/L	M-452511-01-1	prothioconazole	1000	0	261	0	0	0	0	1
24	24	r_f24_3	10	μg/L	M-452511-01-1	prothioconazole	1000	0	261	0	0	0	0	1
48	24	r_f24_3	10	μg/L	M-452511-01-1	prothioconazole	1000	0	261	0	0	0	0	1
72	24	r_f24_3	10	μg/L	M-452511-01-1	prothioconazole	1000	0	261	0	0	0	0	1
96	24	r_f24_3	10	μg/L	M-452511-01-1	prothioconazole	1000	0	261	0	0	0	0	1
0	24	r_f24_4	10	μg/L	M-452511-01-1	prothioconazole	2000	0	522	0	0	0	0	1
4	24	r_f24_4	10	μg/L	M-452511-01-1	prothioconazole	2000	0	522	0	0	0	0	1
24	24	r_f24_4	10	μg/L	M-452511-01-1	prothioconazole	2000	0	522	0	0	0	0	1
48	24	r_f24_4	10	μg/L	M-452511-01-1	prothioconazole	2000	0	522	0	0	0	0	1
72	24	r_f24_4	10	μg/L	M-452511-01-1	prothioconazole	2000	0	522	0	0	0	0	1
96	24	r_f24_4	10	μg/L	M-452511-01-1	prothioconazole	2000	0	522	0	0	0	0	1
0	25	r_f25_1	10	μg/L	M-458778-01-1	fluopyram_trifloxystrobin	0	0	0	0	0	0	0	1
24	25	r_f25_1	10	μg/L	M-458778-01-1	fluopyram_trifloxystrobin	0	0	0	0	0	0	0	1
48	25	r_f25_1	10	μg/L	M-458778-01-1	fluopyram_trifloxystrobin	0	0	0	0	0	0	0	1
72	25	r_f25_1	10	μg/L	M-458778-01-1	fluopyram_trifloxystrobin	0	0	0	0	0	0	0	1
96	25	r_f25_1	10	μg/L	M-458778-01-1	fluopyram_trifloxystrobin	0	0	0	0	0	0	0	1
0	25	r_f25_2	10	μg/L	M-458778-01-1	fluopyram_trifloxystrobin	117	0	0	0	25	0	25	1
24	25	r_f25_2	10	μg/L	M-458778-01-1	fluopyram_trifloxystrobin	117	0	0	0	25	0	25	1
48	25	r_f25_2	10	μg/L	M-458778-01-1	fluopyram_trifloxystrobin	117	0	0	0	25	0	25	1
72	25	r_f25_2	10	μg/L	M-458778-01-1	fluopyram_trifloxystrobin	117	0	0	0	25	0	25	1
96	25	r_f25_2	10	μg/L	M-458778-01-1	fluopyram_trifloxystrobin	117	0	0	0	25	0	25	1
0	25	r_f25_3	10	μg/L	M-458778-01-1	fluopyram_trifloxystrobin	187	0	0	0	40	0	40	1
24	25	r_f25_3	10	μg/L	M-458778-01-1	fluopyram_trifloxystrobin	187	0	0	0	40	0	40	1
48	25	r_f25_3	10	μg/L	M-458778-01-1	fluopyram_trifloxystrobin	187	0	0	0	40	0	40	1
72	25	r_f25_3	10	μg/L	M-458778-01-1	fluopyram_trifloxystrobin	187	0	0	0	40	0	40	1
96	25	r_f25_3	10	μg/L	M-458778-01-1	fluopyram_trifloxystrobin	187	0	0	0	40	0	40	1
0	25	r_f25_4	10	μg/L	M-458778-01-1	fluopyram_trifloxystrobin	305	0	0	0	65	0	65	1
24	25	r_f25_4	3	μg/L	M-458778-01-1	fluopyram_trifloxystrobin	305	0	0	0	65	0	65	0.3
48	25	r_f25_4	3	μg/L	M-458778-01-1	fluopyram_trifloxystrobin	305	0	0	0	65	0	65	0.3
72	25	r_f25_4	0	μg/L	M-458778-01-1	fluopyram_trifloxystrobin	305	0	0	0	65	0	65	0
96	25	r_f25_4	0	μg/L	M-458778-01-1	fluopyram_trifloxystrobin	305	0	0	0	65	0	65	0
0	25	r_f25_5	10	μg/L	M-458778-01-1	fluopyram_trifloxystrobin	469	0	0	0	100	0	100	1
24	25	r_f25_5	0	μg/L	M-458778-01-1	fluopyram_trifloxystrobin	469	0	0	0	100	0	100	0
48	25	r_f25_5	0	μg/L	M-458778-01-1	fluopyram_trifloxystrobin	469	0	0	0	100	0	100	0
72	25	r_f25_5	0	μg/L	M-458778-01-1	fluopyram_trifloxystrobin	469	0	0	0	100	0	100	0
96	25	r_f25_5	0	μg/L	M-458778-01-1	fluopyram_trifloxystrobin	469	0	0	0	100	0	100	0
0	25	r_f25_6	10	μg/L	M-458778-01-1	fluopyram_trifloxystrobin	774	0	0	0	165	0	165	1
24	25	r_f25_6	0	μg/L	M-458778-01-1	fluopyram_trifloxystrobin	774	0	0	0	165	0	165	0
48	25	r_f25_6	0	μg/L	M-458778-01-1	fluopyram_trifloxystrobin	774	0	0	0	165	0	165	0
72	25	r_f25_6	0	μg/L	M-458778-01-1	fluopyram_trifloxystrobin	774	0	0	0	165	0	165	0
96	25	r_f25_6	0	μg/L	M-458778-01-1	fluopyram_trifloxystrobin	774	0	0	0	165	0	165	0
0	26	r_f26_1	10	μg/L	M-475973-01-2	bixafen_fluopyram_prothioconazole	0	0	0	0	0	0	0	1
4	26	r_f26_1	10	μg/L	M-475973-01-2	bixafen_fluopyram_prothioconazole	0	0	0	0	0	0	0	1
24	26	r_f26_1	10	μg/L	M-475973-01-2	bixafen_fluopyram_prothioconazole	0	0	0	0	0	0	0	1
48	26	r_f26_1	10	μg/L	M-475973-01-2	bixafen_fluopyram_prothioconazole	0	0	0	0	0	0	0	1
72	26	r_f26_1	10	μg/L	M-475973-01-2	bixafen_fluopyram_prothioconazole	0	0	0	0	0	0	0	1
96	26	r_f26_1	10	μg/L	M-475973-01-2	bixafen_fluopyram_prothioconazole	0	0	0	0	0	0	0	1
0	26	r_f26_4	10	μg/L	M-475973-01-2	bixafen_fluopyram_prothioconazole	1.25	0	158.75	0	0	81.1	79.4	1
4	26	r_f26_4	10	μg/L	M-475973-01-2	bixafen_fluopyram_prothioconazole	1.25	0	158.75	0	0	81.1	79.4	1
24	26	r_f26_4	10	μg/L	M-475973-01-2	bixafen_fluopyram_prothioconazole	1.25	0	158.75	0	0	81.1	79.4	1
48	26	r_f26_4	10	μg/L	M-475973-01-2	bixafen_fluopyram_prothioconazole	1.25	0	158.75	0	0	81.1	79.4	1
72	26	r_f26_4	10	μg/L	M-475973-01-2	bixafen_fluopyram_prothioconazole	1.25	0	158.75	0	0	81.1	79.4	1
96	26	r_f26_4	10	μg/L	M-475973-01-2	bixafen_fluopyram_prothioconazole	1.25	0	158.75	0	0	81.1	79.4	1
0	26	r_f26_5	10	μg/L	M-475973-01-2	bixafen_fluopyram_prothioconazole	2.5	0	317.5	0	0	162.2	159	1
4	26	r_f26_5	10	μg/L	M-475973-01-2	bixafen_fluopyram_prothioconazole	2.5	0	317.5	0	0	162.2	159	1
24	26	r_f26_5	0	μg/L	M-475973-01-2	bixafen_fluopyram_prothioconazole	2.5	0	317.5	0	0	162.2	159	0
48	26	r_f26_5	0	μg/L	M-475973-01-2	bixafen_fluopyram_prothioconazole	2.5	0	317.5	0	0	162.2	159	0
72	26	r_f26_5	0	μg/L	M-475973-01-2	bixafen_fluopyram_prothioconazole	2.5	0	317.5	0	0	162.2	159	0
96	26	r_f26_5	0	μg/L	M-475973-01-2	bixafen_fluopyram_prothioconazole	2.5	0	317.5	0	0	162.2	159	0
0	26	r_f26_3	10	μg/L	M-475973-01-2	bixafen_fluopyram_prothioconazole	0.625	0	79.4	0	0	40.6	39.7	1
4	26	r_f26_3	10	μg/L	M-475973-01-2	bixafen_fluopyram_prothioconazole	0.625	0	79.4	0	0	40.6	39.7	1
24	26	r_f26_3	10	μg/L	M-475973-01-2	bixafen_fluopyram_prothioconazole	0.625	0	79.4	0	0	40.6	39.7	1
48	26	r_f26_3	10	μg/L	M-475973-01-2	bixafen_fluopyram_prothioconazole	0.625	0	79.4	0	0	40.6	39.7	1
72	26	r_f26_3	10	μg/L	M-475973-01-2	bixafen_fluopyram_prothioconazole	0.625	0	79.4	0	0	40.6	39.7	1
96	26	r_f26_3	10	μg/L	M-475973-01-2	bixafen_fluopyram_prothioconazole	0.625	0	79.4	0	0	40.6	39.7	1
0	26	r_f26_2	10	μg/L	M-475973-01-2	bixafen_fluopyram_prothioconazole	0.313	0	39.8	0	0	20.3	19.9	1
4	26	r_f26_2	10	μg/L	M-475973-01-2	bixafen_fluopyram_prothioconazole	0.313	0	39.8	0	0	20.3	19.9	1
24	26	r_f26_2	10	μg/L	M-475973-01-2	bixafen_fluopyram_prothioconazole	0.313	0	39.8	0	0	20.3	19.9	1
48	26	r_f26_2	10	μg/L	M-475973-01-2	bixafen_fluopyram_prothioconazole	0.313	0	39.8	0	0	20.3	19.9	1
72	26	r_f26_2	10	μg/L	M-475973-01-2	bixafen_fluopyram_prothioconazole	0.313	0	39.8	0	0	20.3	19.9	1
96	26	r_f26_2	10	μg/L	M-475973-01-2	bixafen_fluopyram_prothioconazole	0.313	0	39.8	0	0	20.3	19.9	1
0	26	r_f26_6	10	μg/L	M-475973-01-2	bixafen_fluopyram_prothioconazole	5	0	635	0	0	324	318	1
4	26	r_f26_6	9	μg/L	M-475973-01-2	bixafen_fluopyram_prothioconazole	5	0	635	0	0	324	318	0.9
24	26	r_f26_6	0	μg/L	M-475973-01-2	bixafen_fluopyram_prothioconazole	5	0	635	0	0	324	318	0
48	26	r_f26_6	0	μg/L	M-475973-01-2	bixafen_fluopyram_prothioconazole	5	0	635	0	0	324	318	0
72	26	r_f26_6	0	μg/L	M-475973-01-2	bixafen_fluopyram_prothioconazole	5	0	635	0	0	324	318	0
96	26	r_f26_6	0	μg/L	M-475973-01-2	bixafen_fluopyram_prothioconazole	5	0	635	0	0	324	318	0
0	27	r_f27_2	10	μg/L	M-483850-01-1	fluopyram_trifloxystrobin	0.188	0	0	0	2.29	0	2.33	1
4	27	r_f27_2	10	μg/L	M-483850-01-1	fluopyram_trifloxystrobin	0.188	0	0	0	2.29	0	2.33	1
24	27	r_f27_2	10	μg/L	M-483850-01-1	fluopyram_trifloxystrobin	0.188	0	0	0	2.29	0	2.33	1
48	27	r_f27_2	10	μg/L	M-483850-01-1	fluopyram_trifloxystrobin	0.188	0	0	0	2.29	0	2.33	1
72	27	r_f27_2	10	μg/L	M-483850-01-1	fluopyram_trifloxystrobin	0.188	0	0	0	2.29	0	2.33	1
96	27	r_f27_2	10	μg/L	M-483850-01-1	fluopyram_trifloxystrobin	0.188	0	0	0	2.29	0	2.33	1
0	27	r_f27_4	10	μg/L	M-483850-01-1	fluopyram_trifloxystrobin	0.75	0	0	0	9.15	0	9.3	1
4	27	r_f27_4	10	μg/L	M-483850-01-1	fluopyram_trifloxystrobin	0.75	0	0	0	9.15	0	9.3	1
24	27	r_f27_4	10	μg/L	M-483850-01-1	fluopyram_trifloxystrobin	0.75	0	0	0	9.15	0	9.3	1
48	27	r_f27_4	10	μg/L	M-483850-01-1	fluopyram_trifloxystrobin	0.75	0	0	0	9.15	0	9.3	1
72	27	r_f27_4	10	μg/L	M-483850-01-1	fluopyram_trifloxystrobin	0.75	0	0	0	9.15	0	9.3	1
96	27	r_f27_4	10	μg/L	M-483850-01-1	fluopyram_trifloxystrobin	0.75	0	0	0	9.15	0	9.3	1
0	27	r_f27_1	10	μg/L	M-483850-01-1	fluopyram_trifloxystrobin	0	0	0	0	0	0	0	1
4	27	r_f27_1	10	μg/L	M-483850-01-1	fluopyram_trifloxystrobin	0	0	0	0	0	0	0	1
24	27	r_f27_1	10	μg/L	M-483850-01-1	fluopyram_trifloxystrobin	0	0	0	0	0	0	0	1
48	27	r_f27_1	10	μg/L	M-483850-01-1	fluopyram_trifloxystrobin	0	0	0	0	0	0	0	1
72	27	r_f27_1	10	μg/L	M-483850-01-1	fluopyram_trifloxystrobin	0	0	0	0	0	0	0	1
96	27	r_f27_1	10	μg/L	M-483850-01-1	fluopyram_trifloxystrobin	0	0	0	0	0	0	0	1
0	27	r_f27_6	10	μg/L	M-483850-01-1	fluopyram_trifloxystrobin	3	0	0	0	36.6	0	37.2	1
4	27	r_f27_6	10	μg/L	M-483850-01-1	fluopyram_trifloxystrobin	3	0	0	0	36.6	0	37.2	1
24	27	r_f27_6	0	μg/L	M-483850-01-1	fluopyram_trifloxystrobin	3	0	0	0	36.6	0	37.2	0
48	27	r_f27_6	0	μg/L	M-483850-01-1	fluopyram_trifloxystrobin	3	0	0	0	36.6	0	37.2	0
72	27	r_f27_6	0	μg/L	M-483850-01-1	fluopyram_trifloxystrobin	3	0	0	0	36.6	0	37.2	0
96	27	r_f27_6	0	μg/L	M-483850-01-1	fluopyram_trifloxystrobin	3	0	0	0	36.6	0	37.2	0
0	27	r_f27_5	10	μg/L	M-483850-01-1	fluopyram_trifloxystrobin	1.5	0	0	0	18.3	0	18.6	1
4	27	r_f27_5	10	μg/L	M-483850-01-1	fluopyram_trifloxystrobin	1.5	0	0	0	18.3	0	18.6	1
24	27	r_f27_5	10	μg/L	M-483850-01-1	fluopyram_trifloxystrobin	1.5	0	0	0	18.3	0	18.6	1
48	27	r_f27_5	4	μg/L	M-483850-01-1	fluopyram_trifloxystrobin	1.5	0	0	0	18.3	0	18.6	0.4
72	27	r_f27_5	4	μg/L	M-483850-01-1	fluopyram_trifloxystrobin	1.5	0	0	0	18.3	0	18.6	0.4
96	27	r_f27_5	4	μg/L	M-483850-01-1	fluopyram_trifloxystrobin	1.5	0	0	0	18.3	0	18.6	0.4
0	27	r_f27_3	10	μg/L	M-483850-01-1	fluopyram_trifloxystrobin	0.375	0	0	0	4.57	0	4.65	1
4	27	r_f27_3	10	μg/L	M-483850-01-1	fluopyram_trifloxystrobin	0.375	0	0	0	4.57	0	4.65	1
24	27	r_f27_3	10	μg/L	M-483850-01-1	fluopyram_trifloxystrobin	0.375	0	0	0	4.57	0	4.65	1
48	27	r_f27_3	10	μg/L	M-483850-01-1	fluopyram_trifloxystrobin	0.375	0	0	0	4.57	0	4.65	1
72	27	r_f27_3	10	μg/L	M-483850-01-1	fluopyram_trifloxystrobin	0.375	0	0	0	4.57	0	4.65	1
96	27	r_f27_3	10	μg/L	M-483850-01-1	fluopyram_trifloxystrobin	0.375	0	0	0	4.57	0	4.65	1
0	28	r_f28_2	7	μg/L	M-514263-01-1	fluopyram_spiroxamine	9500	1871	0	0	0	0	702	1
2	28	r_f28_2	7	μg/L	M-514263-01-1	fluopyram_spiroxamine	9500	1871	0	0	0	0	702	1
24	28	r_f28_2	7	μg/L	M-514263-01-1	fluopyram_spiroxamine	9500	1871	0	0	0	0	702	1
48	28	r_f28_2	7	μg/L	M-514263-01-1	fluopyram_spiroxamine	9500	1871	0	0	0	0	702	1
72	28	r_f28_2	7	μg/L	M-514263-01-1	fluopyram_spiroxamine	9500	1871	0	0	0	0	702	1
96	28	r_f28_2	7	μg/L	M-514263-01-1	fluopyram_spiroxamine	9500	1871	0	0	0	0	702	1
0	28	r_f28_1	7	μg/L	M-514263-01-1	fluopyram_spiroxamine	0	0	0	0	0	0	0	1
2	28	r_f28_1	7	μg/L	M-514263-01-1	fluopyram_spiroxamine	0	0	0	0	0	0	0	1
24	28	r_f28_1	7	μg/L	M-514263-01-1	fluopyram_spiroxamine	0	0	0	0	0	0	0	1
48	28	r_f28_1	7	μg/L	M-514263-01-1	fluopyram_spiroxamine	0	0	0	0	0	0	0	1
72	28	r_f28_1	7	μg/L	M-514263-01-1	fluopyram_spiroxamine	0	0	0	0	0	0	0	1
96	28	r_f28_1	7	μg/L	M-514263-01-1	fluopyram_spiroxamine	0	0	0	0	0	0	0	1
0	28	r_f28_6	7	μg/L	M-514263-01-1	fluopyram_spiroxamine	100000	19700	0	0	0	0	7390	1
2	28	r_f28_6	0	μg/L	M-514263-01-1	fluopyram_spiroxamine	100000	19700	0	0	0	0	7390	0
24	28	r_f28_6	0	μg/L	M-514263-01-1	fluopyram_spiroxamine	100000	19700	0	0	0	0	7390	0
48	28	r_f28_6	0	μg/L	M-514263-01-1	fluopyram_spiroxamine	100000	19700	0	0	0	0	7390	0
72	28	r_f28_6	0	μg/L	M-514263-01-1	fluopyram_spiroxamine	100000	19700	0	0	0	0	7390	0
96	28	r_f28_6	0	μg/L	M-514263-01-1	fluopyram_spiroxamine	100000	19700	0	0	0	0	7390	0
0	28	r_f28_5	7	μg/L	M-514263-01-1	fluopyram_spiroxamine	55600	10950	0	0	0	0	4108	1
2	28	r_f28_5	0	μg/L	M-514263-01-1	fluopyram_spiroxamine	55600	10950	0	0	0	0	4108	0
24	28	r_f28_5	0	μg/L	M-514263-01-1	fluopyram_spiroxamine	55600	10950	0	0	0	0	4108	0
48	28	r_f28_5	0	μg/L	M-514263-01-1	fluopyram_spiroxamine	55600	10950	0	0	0	0	4108	0
72	28	r_f28_5	0	μg/L	M-514263-01-1	fluopyram_spiroxamine	55600	10950	0	0	0	0	4108	0
96	28	r_f28_5	0	μg/L	M-514263-01-1	fluopyram_spiroxamine	55600	10950	0	0	0	0	4108	0
0	28	r_f28_4	7	μg/L	M-514263-01-1	fluopyram_spiroxamine	30900	6087	0	0	0	0	2280	1
2	28	r_f28_4	7	μg/L	M-514263-01-1	fluopyram_spiroxamine	30900	6087	0	0	0	0	2280	1
24	28	r_f28_4	7	μg/L	M-514263-01-1	fluopyram_spiroxamine	30900	6087	0	0	0	0	2280	1
48	28	r_f28_4	7	μg/L	M-514263-01-1	fluopyram_spiroxamine	30900	6087	0	0	0	0	2280	1
72	28	r_f28_4	3	μg/L	M-514263-01-1	fluopyram_spiroxamine	30900	6087	0	0	0	0	2280	0.42857142857142855
96	28	r_f28_4	1	μg/L	M-514263-01-1	fluopyram_spiroxamine	30900	6087	0	0	0	0	2280	0.14285714285714285
0	28	r_f28_3	7	μg/L	M-514263-01-1	fluopyram_spiroxamine	17100	3368	0	0	0	0	1263	1
2	28	r_f28_3	7	μg/L	M-514263-01-1	fluopyram_spiroxamine	17100	3368	0	0	0	0	1263	1
24	28	r_f28_3	7	μg/L	M-514263-01-1	fluopyram_spiroxamine	17100	3368	0	0	0	0	1263	1
48	28	r_f28_3	7	μg/L	M-514263-01-1	fluopyram_spiroxamine	17100	3368	0	0	0	0	1263	1
72	28	r_f28_3	6	μg/L	M-514263-01-1	fluopyram_spiroxamine	17100	3368	0	0	0	0	1263	0.8571428571428571
96	28	r_f28_3	5	μg/L	M-514263-01-1	fluopyram_spiroxamine	17100	3368	0	0	0	0	1263	0.7142857142857143
0	29	r_f29_5	10	μg/L	M-525350-01-1	prothioconazole	13600	0	1150	0	0	0	0	1
4	29	r_f29_5	10	μg/L	M-525350-01-1	prothioconazole	13600	0	1150	0	0	0	0	1
24	29	r_f29_5	10	μg/L	M-525350-01-1	prothioconazole	13600	0	1150	0	0	0	0	1
48	29	r_f29_5	10	μg/L	M-525350-01-1	prothioconazole	13600	0	1150	0	0	0	0	1
72	29	r_f29_5	10	μg/L	M-525350-01-1	prothioconazole	13600	0	1150	0	0	0	0	1
96	29	r_f29_5	10	μg/L	M-525350-01-1	prothioconazole	13600	0	1150	0	0	0	0	1
0	29	r_f29_4	10	μg/L	M-525350-01-1	prothioconazole	6200	0	525	0	0	0	0	1
4	29	r_f29_4	10	μg/L	M-525350-01-1	prothioconazole	6200	0	525	0	0	0	0	1
24	29	r_f29_4	10	μg/L	M-525350-01-1	prothioconazole	6200	0	525	0	0	0	0	1
48	29	r_f29_4	10	μg/L	M-525350-01-1	prothioconazole	6200	0	525	0	0	0	0	1
72	29	r_f29_4	10	μg/L	M-525350-01-1	prothioconazole	6200	0	525	0	0	0	0	1
96	29	r_f29_4	10	μg/L	M-525350-01-1	prothioconazole	6200	0	525	0	0	0	0	1
0	29	r_f29_3	10	μg/L	M-525350-01-1	prothioconazole	2820	0	239	0	0	0	0	1
4	29	r_f29_3	10	μg/L	M-525350-01-1	prothioconazole	2820	0	239	0	0	0	0	1
24	29	r_f29_3	10	μg/L	M-525350-01-1	prothioconazole	2820	0	239	0	0	0	0	1
48	29	r_f29_3	10	μg/L	M-525350-01-1	prothioconazole	2820	0	239	0	0	0	0	1
72	29	r_f29_3	10	μg/L	M-525350-01-1	prothioconazole	2820	0	239	0	0	0	0	1
96	29	r_f29_3	10	μg/L	M-525350-01-1	prothioconazole	2820	0	239	0	0	0	0	1
0	29	r_f29_6	10	μg/L	M-525350-01-1	prothioconazole	30000	0	2540	0	0	0	0	1
4	29	r_f29_6	10	μg/L	M-525350-01-1	prothioconazole	30000	0	2540	0	0	0	0	1
24	29	r_f29_6	3	μg/L	M-525350-01-1	prothioconazole	30000	0	2540	0	0	0	0	0.3
48	29	r_f29_6	2	μg/L	M-525350-01-1	prothioconazole	30000	0	2540	0	0	0	0	0.2
72	29	r_f29_6	2	μg/L	M-525350-01-1	prothioconazole	30000	0	2540	0	0	0	0	0.2
96	29	r_f29_6	0	μg/L	M-525350-01-1	prothioconazole	30000	0	2540	0	0	0	0	0
0	29	r_f29_1	10	μg/L	M-525350-01-1	prothioconazole	0	0	0	0	0	0	0	1
4	29	r_f29_1	10	μg/L	M-525350-01-1	prothioconazole	0	0	0	0	0	0	0	1
24	29	r_f29_1	10	μg/L	M-525350-01-1	prothioconazole	0	0	0	0	0	0	0	1
48	29	r_f29_1	10	μg/L	M-525350-01-1	prothioconazole	0	0	0	0	0	0	0	1
72	29	r_f29_1	10	μg/L	M-525350-01-1	prothioconazole	0	0	0	0	0	0	0	1
96	29	r_f29_1	10	μg/L	M-525350-01-1	prothioconazole	0	0	0	0	0	0	0	1
0	29	r_f29_2	10	μg/L	M-525350-01-1	prothioconazole	1280	0	108	0	0	0	0	1
4	29	r_f29_2	10	μg/L	M-525350-01-1	prothioconazole	1280	0	108	0	0	0	0	1
24	29	r_f29_2	10	μg/L	M-525350-01-1	prothioconazole	1280	0	108	0	0	0	0	1
48	29	r_f29_2	10	μg/L	M-525350-01-1	prothioconazole	1280	0	108	0	0	0	0	1
72	29	r_f29_2	10	μg/L	M-525350-01-1	prothioconazole	1280	0	108	0	0	0	0	1
96	29	r_f29_2	10	μg/L	M-525350-01-1	prothioconazole	1280	0	108	0	0	0	0	1
0	30	r_f30_6	10	μg/L	M-528988-01-1	prothioconazole_trifloxystrobin	415	0	83.8	0	72.6	0	0	1
4	30	r_f30_6	0	μg/L	M-528988-01-1	prothioconazole_trifloxystrobin	415	0	83.8	0	72.6	0	0	0
24	30	r_f30_6	0	μg/L	M-528988-01-1	prothioconazole_trifloxystrobin	415	0	83.8	0	72.6	0	0	0
48	30	r_f30_6	0	μg/L	M-528988-01-1	prothioconazole_trifloxystrobin	415	0	83.8	0	72.6	0	0	0
72	30	r_f30_6	0	μg/L	M-528988-01-1	prothioconazole_trifloxystrobin	415	0	83.8	0	72.6	0	0	0
96	30	r_f30_6	0	μg/L	M-528988-01-1	prothioconazole_trifloxystrobin	415	0	83.8	0	72.6	0	0	0
0	30	r_f30_3	10	μg/L	M-528988-01-1	prothioconazole_trifloxystrobin	39	0	7.88	0	6.83	0	0	1
4	30	r_f30_3	10	μg/L	M-528988-01-1	prothioconazole_trifloxystrobin	39	0	7.88	0	6.83	0	0	1
24	30	r_f30_3	10	μg/L	M-528988-01-1	prothioconazole_trifloxystrobin	39	0	7.88	0	6.83	0	0	1
48	30	r_f30_3	10	μg/L	M-528988-01-1	prothioconazole_trifloxystrobin	39	0	7.88	0	6.83	0	0	1
72	30	r_f30_3	10	μg/L	M-528988-01-1	prothioconazole_trifloxystrobin	39	0	7.88	0	6.83	0	0	1
96	30	r_f30_3	10	μg/L	M-528988-01-1	prothioconazole_trifloxystrobin	39	0	7.88	0	6.83	0	0	1
0	30	r_f30_2	10	μg/L	M-528988-01-1	prothioconazole_trifloxystrobin	17.7	0	3.58	0	3.1	0	0	1
4	30	r_f30_2	10	μg/L	M-528988-01-1	prothioconazole_trifloxystrobin	17.7	0	3.58	0	3.1	0	0	1
24	30	r_f30_2	10	μg/L	M-528988-01-1	prothioconazole_trifloxystrobin	17.7	0	3.58	0	3.1	0	0	1
48	30	r_f30_2	10	μg/L	M-528988-01-1	prothioconazole_trifloxystrobin	17.7	0	3.58	0	3.1	0	0	1
72	30	r_f30_2	10	μg/L	M-528988-01-1	prothioconazole_trifloxystrobin	17.7	0	3.58	0	3.1	0	0	1
96	30	r_f30_2	10	μg/L	M-528988-01-1	prothioconazole_trifloxystrobin	17.7	0	3.58	0	3.1	0	0	1
0	30	r_f30_4	10	μg/L	M-528988-01-1	prothioconazole_trifloxystrobin	85.7	0	17.65	0	15	0	0	1
4	30	r_f30_4	10	μg/L	M-528988-01-1	prothioconazole_trifloxystrobin	85.7	0	17.65	0	15	0	0	1
24	30	r_f30_4	8	μg/L	M-528988-01-1	prothioconazole_trifloxystrobin	85.7	0	17.65	0	15	0	0	0.8
48	30	r_f30_4	6	μg/L	M-528988-01-1	prothioconazole_trifloxystrobin	85.7	0	17.65	0	15	0	0	0.6
72	30	r_f30_4	4	μg/L	M-528988-01-1	prothioconazole_trifloxystrobin	85.7	0	17.65	0	15	0	0	0.4
96	30	r_f30_4	4	μg/L	M-528988-01-1	prothioconazole_trifloxystrobin	85.7	0	17.65	0	15	0	0	0.4
0	30	r_f30_5	10	μg/L	M-528988-01-1	prothioconazole_trifloxystrobin	189	0	38.2	0	33.1	0	0	1
4	30	r_f30_5	3	μg/L	M-528988-01-1	prothioconazole_trifloxystrobin	189	0	38.2	0	33.1	0	0	0.3
24	30	r_f30_5	0	μg/L	M-528988-01-1	prothioconazole_trifloxystrobin	189	0	38.2	0	33.1	0	0	0
48	30	r_f30_5	0	μg/L	M-528988-01-1	prothioconazole_trifloxystrobin	189	0	38.2	0	33.1	0	0	0
72	30	r_f30_5	0	μg/L	M-528988-01-1	prothioconazole_trifloxystrobin	189	0	38.2	0	33.1	0	0	0
96	30	r_f30_5	0	μg/L	M-528988-01-1	prothioconazole_trifloxystrobin	189	0	38.2	0	33.1	0	0	0
0	30	r_f30_1	10	μg/L	M-528988-01-1	prothioconazole_trifloxystrobin	0	0	0	0	0	0	0	1
4	30	r_f30_1	10	μg/L	M-528988-01-1	prothioconazole_trifloxystrobin	0	0	0	0	0	0	0	1
24	30	r_f30_1	10	μg/L	M-528988-01-1	prothioconazole_trifloxystrobin	0	0	0	0	0	0	0	1
48	30	r_f30_1	10	μg/L	M-528988-01-1	prothioconazole_trifloxystrobin	0	0	0	0	0	0	0	1
72	30	r_f30_1	10	μg/L	M-528988-01-1	prothioconazole_trifloxystrobin	0	0	0	0	0	0	0	1
96	30	r_f30_1	10	μg/L	M-528988-01-1	prothioconazole_trifloxystrobin	0	0	0	0	0	0	0	1
0	31	r_f31_4	10	μg/L	M-622365-01-1	prothioconazole_spiroxamine_trifloxystrobin	0.207	20.6	17.8	0	15.6	0	0	1
4	31	r_f31_4	10	μg/L	M-622365-01-1	prothioconazole_spiroxamine_trifloxystrobin	0.207	20.6	17.8	0	15.6	0	0	1
24	31	r_f31_4	10	μg/L	M-622365-01-1	prothioconazole_spiroxamine_trifloxystrobin	0.207	20.6	17.8	0	15.6	0	0	1
48	31	r_f31_4	9	μg/L	M-622365-01-1	prothioconazole_spiroxamine_trifloxystrobin	0.207	20.6	17.8	0	15.6	0	0	0.9
72	31	r_f31_4	8	μg/L	M-622365-01-1	prothioconazole_spiroxamine_trifloxystrobin	0.207	20.6	17.8	0	15.6	0	0	0.8
96	31	r_f31_4	7	μg/L	M-622365-01-1	prothioconazole_spiroxamine_trifloxystrobin	0.207	20.6	17.8	0	15.6	0	0	0.7
0	31	r_f31_6	10	μg/L	M-622365-01-1	prothioconazole_spiroxamine_trifloxystrobin	1	99.3	86	0	75.2	0	0	1
4	31	r_f31_6	0	μg/L	M-622365-01-1	prothioconazole_spiroxamine_trifloxystrobin	1	99.3	86	0	75.2	0	0	0
24	31	r_f31_6	0	μg/L	M-622365-01-1	prothioconazole_spiroxamine_trifloxystrobin	1	99.3	86	0	75.2	0	0	0
48	31	r_f31_6	0	μg/L	M-622365-01-1	prothioconazole_spiroxamine_trifloxystrobin	1	99.3	86	0	75.2	0	0	0
72	31	r_f31_6	0	μg/L	M-622365-01-1	prothioconazole_spiroxamine_trifloxystrobin	1	99.3	86	0	75.2	0	0	0
96	31	r_f31_6	0	μg/L	M-622365-01-1	prothioconazole_spiroxamine_trifloxystrobin	1	99.3	86	0	75.2	0	0	0
0	31	r_f31_3	10	μg/L	M-622365-01-1	prothioconazole_spiroxamine_trifloxystrobin	0.0939	9.32	8.08	0	7.06	0	0	1
4	31	r_f31_3	10	μg/L	M-622365-01-1	prothioconazole_spiroxamine_trifloxystrobin	0.0939	9.32	8.08	0	7.06	0	0	1
24	31	r_f31_3	10	μg/L	M-622365-01-1	prothioconazole_spiroxamine_trifloxystrobin	0.0939	9.32	8.08	0	7.06	0	0	1
48	31	r_f31_3	10	μg/L	M-622365-01-1	prothioconazole_spiroxamine_trifloxystrobin	0.0939	9.32	8.08	0	7.06	0	0	1
72	31	r_f31_3	10	μg/L	M-622365-01-1	prothioconazole_spiroxamine_trifloxystrobin	0.0939	9.32	8.08	0	7.06	0	0	1
96	31	r_f31_3	10	μg/L	M-622365-01-1	prothioconazole_spiroxamine_trifloxystrobin	0.0939	9.32	8.08	0	7.06	0	0	1
0	31	r_f31_2	10	μg/L	M-622365-01-1	prothioconazole_spiroxamine_trifloxystrobin	0.0427	4.24	3.67	0	3.21	0	0	1
4	31	r_f31_2	10	μg/L	M-622365-01-1	prothioconazole_spiroxamine_trifloxystrobin	0.0427	4.24	3.67	0	3.21	0	0	1
24	31	r_f31_2	10	μg/L	M-622365-01-1	prothioconazole_spiroxamine_trifloxystrobin	0.0427	4.24	3.67	0	3.21	0	0	1
48	31	r_f31_2	10	μg/L	M-622365-01-1	prothioconazole_spiroxamine_trifloxystrobin	0.0427	4.24	3.67	0	3.21	0	0	1
72	31	r_f31_2	10	μg/L	M-622365-01-1	prothioconazole_spiroxamine_trifloxystrobin	0.0427	4.24	3.67	0	3.21	0	0	1
96	31	r_f31_2	10	μg/L	M-622365-01-1	prothioconazole_spiroxamine_trifloxystrobin	0.0427	4.24	3.67	0	3.21	0	0	1
0	31	r_f31_5	10	μg/L	M-622365-01-1	prothioconazole_spiroxamine_trifloxystrobin	0.46	45.2	39.1	0	34.2	0	0	1
4	31	r_f31_5	10	μg/L	M-622365-01-1	prothioconazole_spiroxamine_trifloxystrobin	0.46	45.2	39.1	0	34.2	0	0	1
24	31	r_f31_5	0	μg/L	M-622365-01-1	prothioconazole_spiroxamine_trifloxystrobin	0.46	45.2	39.1	0	34.2	0	0	0
48	31	r_f31_5	0	μg/L	M-622365-01-1	prothioconazole_spiroxamine_trifloxystrobin	0.46	45.2	39.1	0	34.2	0	0	0
72	31	r_f31_5	0	μg/L	M-622365-01-1	prothioconazole_spiroxamine_trifloxystrobin	0.46	45.2	39.1	0	34.2	0	0	0
96	31	r_f31_5	0	μg/L	M-622365-01-1	prothioconazole_spiroxamine_trifloxystrobin	0.46	45.2	39.1	0	34.2	0	0	0
0	31	r_f31_1	10	μg/L	M-622365-01-1	prothioconazole_spiroxamine_trifloxystrobin	0	0	0	0	0	0	0	1
4	31	r_f31_1	10	μg/L	M-622365-01-1	prothioconazole_spiroxamine_trifloxystrobin	0	0	0	0	0	0	0	1
24	31	r_f31_1	10	μg/L	M-622365-01-1	prothioconazole_spiroxamine_trifloxystrobin	0	0	0	0	0	0	0	1
48	31	r_f31_1	10	μg/L	M-622365-01-1	prothioconazole_spiroxamine_trifloxystrobin	0	0	0	0	0	0	0	1
72	31	r_f31_1	10	μg/L	M-622365-01-1	prothioconazole_spiroxamine_trifloxystrobin	0	0	0	0	0	0	0	1
96	31	r_f31_1	10	μg/L	M-622365-01-1	prothioconazole_spiroxamine_trifloxystrobin	0	0	0	0	0	0	0	1
0	32	r_f32_4	10	μg/L	M-633673-01-1	prothioconazole_spiroxamine_tebuconazole	8000	1840	424	1210	0	0	0	1
4	32	r_f32_4	10	μg/L	M-633673-01-1	prothioconazole_spiroxamine_tebuconazole	8000	1840	424	1210	0	0	0	1
24	32	r_f32_4	10	μg/L	M-633673-01-1	prothioconazole_spiroxamine_tebuconazole	8000	1840	424	1210	0	0	0	1
48	32	r_f32_4	10	μg/L	M-633673-01-1	prothioconazole_spiroxamine_tebuconazole	8000	1840	424	1210	0	0	0	1
72	32	r_f32_4	10	μg/L	M-633673-01-1	prothioconazole_spiroxamine_tebuconazole	8000	1840	424	1210	0	0	0	1
96	32	r_f32_4	10	μg/L	M-633673-01-1	prothioconazole_spiroxamine_tebuconazole	8000	1840	424	1210	0	0	0	1
0	32	r_f32_3	10	μg/L	M-633673-01-1	prothioconazole_spiroxamine_tebuconazole	4000	920	212	604	0	0	0	1
4	32	r_f32_3	10	μg/L	M-633673-01-1	prothioconazole_spiroxamine_tebuconazole	4000	920	212	604	0	0	0	1
24	32	r_f32_3	10	μg/L	M-633673-01-1	prothioconazole_spiroxamine_tebuconazole	4000	920	212	604	0	0	0	1
48	32	r_f32_3	10	μg/L	M-633673-01-1	prothioconazole_spiroxamine_tebuconazole	4000	920	212	604	0	0	0	1
72	32	r_f32_3	10	μg/L	M-633673-01-1	prothioconazole_spiroxamine_tebuconazole	4000	920	212	604	0	0	0	1
96	32	r_f32_3	10	μg/L	M-633673-01-1	prothioconazole_spiroxamine_tebuconazole	4000	920	212	604	0	0	0	1
0	32	r_f32_6	10	μg/L	M-633673-01-1	prothioconazole_spiroxamine_tebuconazole	32000	7360	1700	4830	0	0	0	1
4	32	r_f32_6	0	μg/L	M-633673-01-1	prothioconazole_spiroxamine_tebuconazole	32000	7360	1700	4830	0	0	0	0
24	32	r_f32_6	0	μg/L	M-633673-01-1	prothioconazole_spiroxamine_tebuconazole	32000	7360	1700	4830	0	0	0	0
48	32	r_f32_6	0	μg/L	M-633673-01-1	prothioconazole_spiroxamine_tebuconazole	32000	7360	1700	4830	0	0	0	0
72	32	r_f32_6	0	μg/L	M-633673-01-1	prothioconazole_spiroxamine_tebuconazole	32000	7360	1700	4830	0	0	0	0
96	32	r_f32_6	0	μg/L	M-633673-01-1	prothioconazole_spiroxamine_tebuconazole	32000	7360	1700	4830	0	0	0	0
0	32	r_f32_1	10	μg/L	M-633673-01-1	prothioconazole_spiroxamine_tebuconazole	0	0	0	0	0	0	0	1
4	32	r_f32_1	10	μg/L	M-633673-01-1	prothioconazole_spiroxamine_tebuconazole	0	0	0	0	0	0	0	1
24	32	r_f32_1	10	μg/L	M-633673-01-1	prothioconazole_spiroxamine_tebuconazole	0	0	0	0	0	0	0	1
48	32	r_f32_1	10	μg/L	M-633673-01-1	prothioconazole_spiroxamine_tebuconazole	0	0	0	0	0	0	0	1
72	32	r_f32_1	10	μg/L	M-633673-01-1	prothioconazole_spiroxamine_tebuconazole	0	0	0	0	0	0	0	1
96	32	r_f32_1	10	μg/L	M-633673-01-1	prothioconazole_spiroxamine_tebuconazole	0	0	0	0	0	0	0	1
0	32	r_f32_2	10	μg/L	M-633673-01-1	prothioconazole_spiroxamine_tebuconazole	2000	460	106	302	0	0	0	1
4	32	r_f32_2	10	μg/L	M-633673-01-1	prothioconazole_spiroxamine_tebuconazole	2000	460	106	302	0	0	0	1
24	32	r_f32_2	10	μg/L	M-633673-01-1	prothioconazole_spiroxamine_tebuconazole	2000	460	106	302	0	0	0	1
48	32	r_f32_2	10	μg/L	M-633673-01-1	prothioconazole_spiroxamine_tebuconazole	2000	460	106	302	0	0	0	1
72	32	r_f32_2	10	μg/L	M-633673-01-1	prothioconazole_spiroxamine_tebuconazole	2000	460	106	302	0	0	0	1
96	32	r_f32_2	10	μg/L	M-633673-01-1	prothioconazole_spiroxamine_tebuconazole	2000	460	106	302	0	0	0	1
0	32	r_f32_5	10	μg/L	M-633673-01-1	prothioconazole_spiroxamine_tebuconazole	16000	3680	848	2420	0	0	0	1
4	32	r_f32_5	0	μg/L	M-633673-01-1	prothioconazole_spiroxamine_tebuconazole	16000	3680	848	2420	0	0	0	0
24	32	r_f32_5	0	μg/L	M-633673-01-1	prothioconazole_spiroxamine_tebuconazole	16000	3680	848	2420	0	0	0	0
48	32	r_f32_5	0	μg/L	M-633673-01-1	prothioconazole_spiroxamine_tebuconazole	16000	3680	848	2420	0	0	0	0
72	32	r_f32_5	0	μg/L	M-633673-01-1	prothioconazole_spiroxamine_tebuconazole	16000	3680	848	2420	0	0	0	0
96	32	r_f32_5	0	μg/L	M-633673-01-1	prothioconazole_spiroxamine_tebuconazole	16000	3680	848	2420	0	0	0	0
0	33	r_f33_1	10	μg/L	M-636236-01-1	fluopyram_trifloxystrobin	0	0	0	0	0	0	0	1
2	33	r_f33_1	10	μg/L	M-636236-01-1	fluopyram_trifloxystrobin	0	0	0	0	0	0	0	1
24	33	r_f33_1	10	μg/L	M-636236-01-1	fluopyram_trifloxystrobin	0	0	0	0	0	0	0	1
48	33	r_f33_1	10	μg/L	M-636236-01-1	fluopyram_trifloxystrobin	0	0	0	0	0	0	0	1
72	33	r_f33_1	10	μg/L	M-636236-01-1	fluopyram_trifloxystrobin	0	0	0	0	0	0	0	1
96	33	r_f33_1	10	μg/L	M-636236-01-1	fluopyram_trifloxystrobin	0	0	0	0	0	0	0	1
0	33	r_f33_2	10	μg/L	M-636236-01-1	fluopyram_trifloxystrobin	0.0156	0	0	0	3.343	0	3.316	1
2	33	r_f33_2	10	μg/L	M-636236-01-1	fluopyram_trifloxystrobin	0.0156	0	0	0	3.343	0	3.316	1
24	33	r_f33_2	10	μg/L	M-636236-01-1	fluopyram_trifloxystrobin	0.0156	0	0	0	3.343	0	3.316	1
48	33	r_f33_2	10	μg/L	M-636236-01-1	fluopyram_trifloxystrobin	0.0156	0	0	0	3.343	0	3.316	1
72	33	r_f33_2	10	μg/L	M-636236-01-1	fluopyram_trifloxystrobin	0.0156	0	0	0	3.343	0	3.316	1
96	33	r_f33_2	10	μg/L	M-636236-01-1	fluopyram_trifloxystrobin	0.0156	0	0	0	3.343	0	3.316	1
0	33	r_f33_4	10	μg/L	M-636236-01-1	fluopyram_trifloxystrobin	0.0625	0	0	0	13.392	0	13.285	1
2	33	r_f33_4	10	μg/L	M-636236-01-1	fluopyram_trifloxystrobin	0.0625	0	0	0	13.392	0	13.285	1
24	33	r_f33_4	10	μg/L	M-636236-01-1	fluopyram_trifloxystrobin	0.0625	0	0	0	13.392	0	13.285	1
48	33	r_f33_4	10	μg/L	M-636236-01-1	fluopyram_trifloxystrobin	0.0625	0	0	0	13.392	0	13.285	1
72	33	r_f33_4	10	μg/L	M-636236-01-1	fluopyram_trifloxystrobin	0.0625	0	0	0	13.392	0	13.285	1
96	33	r_f33_4	10	μg/L	M-636236-01-1	fluopyram_trifloxystrobin	0.0625	0	0	0	13.392	0	13.285	1
0	33	r_f33_5	10	μg/L	M-636236-01-1	fluopyram_trifloxystrobin	0.125	0	0	0	26.784	0	26.571	1
2	33	r_f33_5	10	μg/L	M-636236-01-1	fluopyram_trifloxystrobin	0.125	0	0	0	26.784	0	26.571	1
24	33	r_f33_5	2	μg/L	M-636236-01-1	fluopyram_trifloxystrobin	0.125	0	0	0	26.784	0	26.571	0.2
48	33	r_f33_5	0	μg/L	M-636236-01-1	fluopyram_trifloxystrobin	0.125	0	0	0	26.784	0	26.571	0
72	33	r_f33_5	0	μg/L	M-636236-01-1	fluopyram_trifloxystrobin	0.125	0	0	0	26.784	0	26.571	0
96	33	r_f33_5	0	μg/L	M-636236-01-1	fluopyram_trifloxystrobin	0.125	0	0	0	26.784	0	26.571	0
0	33	r_f33_3	10	μg/L	M-636236-01-1	fluopyram_trifloxystrobin	0.0313	0	0	0	6.707	0	6.653	1
2	33	r_f33_3	10	μg/L	M-636236-01-1	fluopyram_trifloxystrobin	0.0313	0	0	0	6.707	0	6.653	1
24	33	r_f33_3	10	μg/L	M-636236-01-1	fluopyram_trifloxystrobin	0.0313	0	0	0	6.707	0	6.653	1
48	33	r_f33_3	10	μg/L	M-636236-01-1	fluopyram_trifloxystrobin	0.0313	0	0	0	6.707	0	6.653	1
72	33	r_f33_3	10	μg/L	M-636236-01-1	fluopyram_trifloxystrobin	0.0313	0	0	0	6.707	0	6.653	1
96	33	r_f33_3	10	μg/L	M-636236-01-1	fluopyram_trifloxystrobin	0.0313	0	0	0	6.707	0	6.653	1
0	33	r_f33_6	10	μg/L	M-636236-01-1	fluopyram_trifloxystrobin	0.25	0	0	0	53.568	0	53.141	1
2	33	r_f33_6	2	μg/L	M-636236-01-1	fluopyram_trifloxystrobin	0.25	0	0	0	53.568	0	53.141	0.2
24	33	r_f33_6	0	μg/L	M-636236-01-1	fluopyram_trifloxystrobin	0.25	0	0	0	53.568	0	53.141	0
48	33	r_f33_6	0	μg/L	M-636236-01-1	fluopyram_trifloxystrobin	0.25	0	0	0	53.568	0	53.141	0
72	33	r_f33_6	0	μg/L	M-636236-01-1	fluopyram_trifloxystrobin	0.25	0	0	0	53.568	0	53.141	0
96	33	r_f33_6	0	μg/L	M-636236-01-1	fluopyram_trifloxystrobin	0.25	0	0	0	53.568	0	53.141	0
0	34	r_f34_4	7	μg/L	M-643153-01-1	bixafen_fluopyram	2000	0	0	0	0	197	200	1
4	34	r_f34_4	7	μg/L	M-643153-01-1	bixafen_fluopyram	2000	0	0	0	0	197	200	1
24	34	r_f34_4	3	μg/L	M-643153-01-1	bixafen_fluopyram	2000	0	0	0	0	197	200	0.42857142857142855
48	34	r_f34_4	1	μg/L	M-643153-01-1	bixafen_fluopyram	2000	0	0	0	0	197	200	0.14285714285714285
72	34	r_f34_4	0	μg/L	M-643153-01-1	bixafen_fluopyram	2000	0	0	0	0	197	200	0
96	34	r_f34_4	0	μg/L	M-643153-01-1	bixafen_fluopyram	2000	0	0	0	0	197	200	0
0	34	r_f34_6	7	μg/L	M-643153-01-1	bixafen_fluopyram	8000	0	0	0	0	788	800	1
4	34	r_f34_6	0	μg/L	M-643153-01-1	bixafen_fluopyram	8000	0	0	0	0	788	800	0
24	34	r_f34_6	0	μg/L	M-643153-01-1	bixafen_fluopyram	8000	0	0	0	0	788	800	0
48	34	r_f34_6	0	μg/L	M-643153-01-1	bixafen_fluopyram	8000	0	0	0	0	788	800	0
72	34	r_f34_6	0	μg/L	M-643153-01-1	bixafen_fluopyram	8000	0	0	0	0	788	800	0
96	34	r_f34_6	0	μg/L	M-643153-01-1	bixafen_fluopyram	8000	0	0	0	0	788	800	0
0	34	r_f34_1	7	μg/L	M-643153-01-1	bixafen_fluopyram	0	0	0	0	0	0	0	1
4	34	r_f34_1	7	μg/L	M-643153-01-1	bixafen_fluopyram	0	0	0	0	0	0	0	1
24	34	r_f34_1	7	μg/L	M-643153-01-1	bixafen_fluopyram	0	0	0	0	0	0	0	1
48	34	r_f34_1	7	μg/L	M-643153-01-1	bixafen_fluopyram	0	0	0	0	0	0	0	1
72	34	r_f34_1	6	μg/L	M-643153-01-1	bixafen_fluopyram	0	0	0	0	0	0	0	0.8571428571428571
96	34	r_f34_1	6	μg/L	M-643153-01-1	bixafen_fluopyram	0	0	0	0	0	0	0	0.8571428571428571
0	34	r_f34_3	7	μg/L	M-643153-01-1	bixafen_fluopyram	1000	0	0	0	0	98.5	100	1
4	34	r_f34_3	7	μg/L	M-643153-01-1	bixafen_fluopyram	1000	0	0	0	0	98.5	100	1
24	34	r_f34_3	7	μg/L	M-643153-01-1	bixafen_fluopyram	1000	0	0	0	0	98.5	100	1
48	34	r_f34_3	7	μg/L	M-643153-01-1	bixafen_fluopyram	1000	0	0	0	0	98.5	100	1
72	34	r_f34_3	7	μg/L	M-643153-01-1	bixafen_fluopyram	1000	0	0	0	0	98.5	100	1
96	34	r_f34_3	7	μg/L	M-643153-01-1	bixafen_fluopyram	1000	0	0	0	0	98.5	100	1
0	34	r_f34_2	7	μg/L	M-643153-01-1	bixafen_fluopyram	500	0	0	0	0	49.3	50	1
4	34	r_f34_2	7	μg/L	M-643153-01-1	bixafen_fluopyram	500	0	0	0	0	49.3	50	1
24	34	r_f34_2	7	μg/L	M-643153-01-1	bixafen_fluopyram	500	0	0	0	0	49.3	50	1
48	34	r_f34_2	7	μg/L	M-643153-01-1	bixafen_fluopyram	500	0	0	0	0	49.3	50	1
72	34	r_f34_2	7	μg/L	M-643153-01-1	bixafen_fluopyram	500	0	0	0	0	49.3	50	1
96	34	r_f34_2	7	μg/L	M-643153-01-1	bixafen_fluopyram	500	0	0	0	0	49.3	50	1
0	34	r_f34_5	7	μg/L	M-643153-01-1	bixafen_fluopyram	4000	0	0	0	0	394	400	1
4	34	r_f34_5	7	μg/L	M-643153-01-1	bixafen_fluopyram	4000	0	0	0	0	394	400	1
24	34	r_f34_5	0	μg/L	M-643153-01-1	bixafen_fluopyram	4000	0	0	0	0	394	400	0
48	34	r_f34_5	0	μg/L	M-643153-01-1	bixafen_fluopyram	4000	0	0	0	0	394	400	0
72	34	r_f34_5	0	μg/L	M-643153-01-1	bixafen_fluopyram	4000	0	0	0	0	394	400	0
96	34	r_f34_5	0	μg/L	M-643153-01-1	bixafen_fluopyram	4000	0	0	0	0	394	400	0
0	35	r_f35_2	10	μg/L	M-658159-01-1	prothioconazole_tebuconazole	625	0	79.39999999999999	77.5	0	0	0	1
3	35	r_f35_2	10	μg/L	M-658159-01-1	prothioconazole_tebuconazole	625	0	79.39999999999999	77.5	0	0	0	1
24	35	r_f35_2	10	μg/L	M-658159-01-1	prothioconazole_tebuconazole	625	0	79.39999999999999	77.5	0	0	0	1
48	35	r_f35_2	9	μg/L	M-658159-01-1	prothioconazole_tebuconazole	625	0	79.39999999999999	77.5	0	0	0	0.9
72	35	r_f35_2	9	μg/L	M-658159-01-1	prothioconazole_tebuconazole	625	0	79.39999999999999	77.5	0	0	0	0.9
96	35	r_f35_2	9	μg/L	M-658159-01-1	prothioconazole_tebuconazole	625	0	79.39999999999999	77.5	0	0	0	0.9
0	35	r_f35_1	10	μg/L	M-658159-01-1	prothioconazole_tebuconazole	0	0	0	0	0	0	0	1
3	35	r_f35_1	10	μg/L	M-658159-01-1	prothioconazole_tebuconazole	0	0	0	0	0	0	0	1
24	35	r_f35_1	10	μg/L	M-658159-01-1	prothioconazole_tebuconazole	0	0	0	0	0	0	0	1
48	35	r_f35_1	10	μg/L	M-658159-01-1	prothioconazole_tebuconazole	0	0	0	0	0	0	0	1
72	35	r_f35_1	10	μg/L	M-658159-01-1	prothioconazole_tebuconazole	0	0	0	0	0	0	0	1
96	35	r_f35_1	10	μg/L	M-658159-01-1	prothioconazole_tebuconazole	0	0	0	0	0	0	0	1
0	35	r_f35_3	10	μg/L	M-658159-01-1	prothioconazole_tebuconazole	1250	0	159	155	0	0	0	1
3	35	r_f35_3	10	μg/L	M-658159-01-1	prothioconazole_tebuconazole	1250	0	159	155	0	0	0	1
24	35	r_f35_3	10	μg/L	M-658159-01-1	prothioconazole_tebuconazole	1250	0	159	155	0	0	0	1
48	35	r_f35_3	10	μg/L	M-658159-01-1	prothioconazole_tebuconazole	1250	0	159	155	0	0	0	1
72	35	r_f35_3	10	μg/L	M-658159-01-1	prothioconazole_tebuconazole	1250	0	159	155	0	0	0	1
96	35	r_f35_3	10	μg/L	M-658159-01-1	prothioconazole_tebuconazole	1250	0	159	155	0	0	0	1
0	35	r_f35_4	10	μg/L	M-658159-01-1	prothioconazole_tebuconazole	2500	0	318	310	0	0	0	1
3	35	r_f35_4	10	μg/L	M-658159-01-1	prothioconazole_tebuconazole	2500	0	318	310	0	0	0	1
24	35	r_f35_4	10	μg/L	M-658159-01-1	prothioconazole_tebuconazole	2500	0	318	310	0	0	0	1
48	35	r_f35_4	10	μg/L	M-658159-01-1	prothioconazole_tebuconazole	2500	0	318	310	0	0	0	1
72	35	r_f35_4	10	μg/L	M-658159-01-1	prothioconazole_tebuconazole	2500	0	318	310	0	0	0	1
96	35	r_f35_4	10	μg/L	M-658159-01-1	prothioconazole_tebuconazole	2500	0	318	310	0	0	0	1
0	35	r_f35_5	10	μg/L	M-658159-01-1	prothioconazole_tebuconazole	5000	0	635	620	0	0	0	1
3	35	r_f35_5	10	μg/L	M-658159-01-1	prothioconazole_tebuconazole	5000	0	635	620	0	0	0	1
24	35	r_f35_5	10	μg/L	M-658159-01-1	prothioconazole_tebuconazole	5000	0	635	620	0	0	0	1
48	35	r_f35_5	10	μg/L	M-658159-01-1	prothioconazole_tebuconazole	5000	0	635	620	0	0	0	1
72	35	r_f35_5	10	μg/L	M-658159-01-1	prothioconazole_tebuconazole	5000	0	635	620	0	0	0	1
96	35	r_f35_5	10	μg/L	M-658159-01-1	prothioconazole_tebuconazole	5000	0	635	620	0	0	0	1
0	35	r_f35_6	10	μg/L	M-658159-01-1	prothioconazole_tebuconazole	10000	0	1270	1240	0	0	0	1
3	35	r_f35_6	10	μg/L	M-658159-01-1	prothioconazole_tebuconazole	10000	0	1270	1240	0	0	0	1
24	35	r_f35_6	0	μg/L	M-658159-01-1	prothioconazole_tebuconazole	10000	0	1270	1240	0	0	0	0
48	35	r_f35_6	0	μg/L	M-658159-01-1	prothioconazole_tebuconazole	10000	0	1270	1240	0	0	0	0
72	35	r_f35_6	0	μg/L	M-658159-01-1	prothioconazole_tebuconazole	10000	0	1270	1240	0	0	0	0
96	35	r_f35_6	0	μg/L	M-658159-01-1	prothioconazole_tebuconazole	10000	0	1270	1240	0	0	0	0
0	36	r_f36_3	10	μg/L	M-678384-01-1	prothioconazole_tebuconazole	1710	0	272	144	0	0	0	1
4	36	r_f36_3	10	μg/L	M-678384-01-1	prothioconazole_tebuconazole	1710	0	272	144	0	0	0	1
24	36	r_f36_3	10	μg/L	M-678384-01-1	prothioconazole_tebuconazole	1710	0	272	144	0	0	0	1
48	36	r_f36_3	10	μg/L	M-678384-01-1	prothioconazole_tebuconazole	1710	0	272	144	0	0	0	1
72	36	r_f36_3	10	μg/L	M-678384-01-1	prothioconazole_tebuconazole	1710	0	272	144	0	0	0	1
96	36	r_f36_3	10	μg/L	M-678384-01-1	prothioconazole_tebuconazole	1710	0	272	144	0	0	0	1
0	36	r_f36_4	10	μg/L	M-678384-01-1	prothioconazole_tebuconazole	3090	0	491	260	0	0	0	1
4	36	r_f36_4	10	μg/L	M-678384-01-1	prothioconazole_tebuconazole	3090	0	491	260	0	0	0	1
24	36	r_f36_4	10	μg/L	M-678384-01-1	prothioconazole_tebuconazole	3090	0	491	260	0	0	0	1
48	36	r_f36_4	10	μg/L	M-678384-01-1	prothioconazole_tebuconazole	3090	0	491	260	0	0	0	1
72	36	r_f36_4	10	μg/L	M-678384-01-1	prothioconazole_tebuconazole	3090	0	491	260	0	0	0	1
96	36	r_f36_4	10	μg/L	M-678384-01-1	prothioconazole_tebuconazole	3090	0	491	260	0	0	0	1
0	36	r_f36_5	10	μg/L	M-678384-01-1	prothioconazole_tebuconazole	5560	0	884	468	0	0	0	1
4	36	r_f36_5	10	μg/L	M-678384-01-1	prothioconazole_tebuconazole	5560	0	884	468	0	0	0	1
24	36	r_f36_5	2	μg/L	M-678384-01-1	prothioconazole_tebuconazole	5560	0	884	468	0	0	0	0.2
48	36	r_f36_5	0	μg/L	M-678384-01-1	prothioconazole_tebuconazole	5560	0	884	468	0	0	0	0
72	36	r_f36_5	0	μg/L	M-678384-01-1	prothioconazole_tebuconazole	5560	0	884	468	0	0	0	0
96	36	r_f36_5	0	μg/L	M-678384-01-1	prothioconazole_tebuconazole	5560	0	884	468	0	0	0	0
0	36	r_f36_6	10	μg/L	M-678384-01-1	prothioconazole_tebuconazole	10000	0	1590	841	0	0	0	1
4	36	r_f36_6	10	μg/L	M-678384-01-1	prothioconazole_tebuconazole	10000	0	1590	841	0	0	0	1
24	36	r_f36_6	0	μg/L	M-678384-01-1	prothioconazole_tebuconazole	10000	0	1590	841	0	0	0	0
48	36	r_f36_6	0	μg/L	M-678384-01-1	prothioconazole_tebuconazole	10000	0	1590	841	0	0	0	0
72	36	r_f36_6	0	μg/L	M-678384-01-1	prothioconazole_tebuconazole	10000	0	1590	841	0	0	0	0
96	36	r_f36_6	0	μg/L	M-678384-01-1	prothioconazole_tebuconazole	10000	0	1590	841	0	0	0	0
0	36	r_f36_2	10	μg/L	M-678384-01-1	prothioconazole_tebuconazole	953	0	152	80.10000000000001	0	0	0	1
4	36	r_f36_2	10	μg/L	M-678384-01-1	prothioconazole_tebuconazole	953	0	152	80.10000000000001	0	0	0	1
24	36	r_f36_2	10	μg/L	M-678384-01-1	prothioconazole_tebuconazole	953	0	152	80.10000000000001	0	0	0	1
48	36	r_f36_2	10	μg/L	M-678384-01-1	prothioconazole_tebuconazole	953	0	152	80.10000000000001	0	0	0	1
72	36	r_f36_2	10	μg/L	M-678384-01-1	prothioconazole_tebuconazole	953	0	152	80.10000000000001	0	0	0	1
96	36	r_f36_2	10	μg/L	M-678384-01-1	prothioconazole_tebuconazole	953	0	152	80.10000000000001	0	0	0	1
0	36	r_f36_1	10	μg/L	M-678384-01-1	prothioconazole_tebuconazole	0	0	0	0	0	0	0	1
4	36	r_f36_1	10	μg/L	M-678384-01-1	prothioconazole_tebuconazole	0	0	0	0	0	0	0	1
24	36	r_f36_1	10	μg/L	M-678384-01-1	prothioconazole_tebuconazole	0	0	0	0	0	0	0	1
48	36	r_f36_1	10	μg/L	M-678384-01-1	prothioconazole_tebuconazole	0	0	0	0	0	0	0	1
72	36	r_f36_1	10	μg/L	M-678384-01-1	prothioconazole_tebuconazole	0	0	0	0	0	0	0	1
96	36	r_f36_1	10	μg/L	M-678384-01-1	prothioconazole_tebuconazole	0	0	0	0	0	0	0	1
0	37	r_f37_1	7	μg/L	M-687211-01-1	trifloxystrobin	0	0	0	0	0	0	0	1
3	37	r_f37_1	7	μg/L	M-687211-01-1	trifloxystrobin	0	0	0	0	0	0	0	1
6	37	r_f37_1	7	μg/L	M-687211-01-1	trifloxystrobin	0	0	0	0	0	0	0	1
24	37	r_f37_1	7	μg/L	M-687211-01-1	trifloxystrobin	0	0	0	0	0	0	0	1
30	37	r_f37_1	7	μg/L	M-687211-01-1	trifloxystrobin	0	0	0	0	0	0	0	1
48	37	r_f37_1	7	μg/L	M-687211-01-1	trifloxystrobin	0	0	0	0	0	0	0	1
54	37	r_f37_1	7	μg/L	M-687211-01-1	trifloxystrobin	0	0	0	0	0	0	0	1
72	37	r_f37_1	7	μg/L	M-687211-01-1	trifloxystrobin	0	0	0	0	0	0	0	1
78	37	r_f37_1	7	μg/L	M-687211-01-1	trifloxystrobin	0	0	0	0	0	0	0	1
96	37	r_f37_1	7	μg/L	M-687211-01-1	trifloxystrobin	0	0	0	0	0	0	0	1
0	37	r_f37_3	7	μg/L	M-687211-01-1	trifloxystrobin	14.5	0	0	0	14	0	0	1
3	37	r_f37_3	7	μg/L	M-687211-01-1	trifloxystrobin	14.5	0	0	0	14	0	0	1
6	37	r_f37_3	7	μg/L	M-687211-01-1	trifloxystrobin	14.5	0	0	0	14	0	0	1
24	37	r_f37_3	7	μg/L	M-687211-01-1	trifloxystrobin	14.5	0	0	0	14	0	0	1
30	37	r_f37_3	7	μg/L	M-687211-01-1	trifloxystrobin	14.5	0	0	0	14	0	0	1
48	37	r_f37_3	7	μg/L	M-687211-01-1	trifloxystrobin	14.5	0	0	0	14	0	0	1
54	37	r_f37_3	7	μg/L	M-687211-01-1	trifloxystrobin	14.5	0	0	0	14	0	0	1
72	37	r_f37_3	7	μg/L	M-687211-01-1	trifloxystrobin	14.5	0	0	0	14	0	0	1
78	37	r_f37_3	7	μg/L	M-687211-01-1	trifloxystrobin	14.5	0	0	0	14	0	0	1
96	37	r_f37_3	7	μg/L	M-687211-01-1	trifloxystrobin	14.5	0	0	0	14	0	0	1
0	37	r_f37_4	7	μg/L	M-687211-01-1	trifloxystrobin	23.8	0	0	0	23	0	0	1
3	37	r_f37_4	7	μg/L	M-687211-01-1	trifloxystrobin	23.8	0	0	0	23	0	0	1
6	37	r_f37_4	7	μg/L	M-687211-01-1	trifloxystrobin	23.8	0	0	0	23	0	0	1
24	37	r_f37_4	7	μg/L	M-687211-01-1	trifloxystrobin	23.8	0	0	0	23	0	0	1
30	37	r_f37_4	7	μg/L	M-687211-01-1	trifloxystrobin	23.8	0	0	0	23	0	0	1
48	37	r_f37_4	7	μg/L	M-687211-01-1	trifloxystrobin	23.8	0	0	0	23	0	0	1
54	37	r_f37_4	7	μg/L	M-687211-01-1	trifloxystrobin	23.8	0	0	0	23	0	0	1
72	37	r_f37_4	7	μg/L	M-687211-01-1	trifloxystrobin	23.8	0	0	0	23	0	0	1
78	37	r_f37_4	7	μg/L	M-687211-01-1	trifloxystrobin	23.8	0	0	0	23	0	0	1
96	37	r_f37_4	7	μg/L	M-687211-01-1	trifloxystrobin	23.8	0	0	0	23	0	0	1
0	37	r_f37_5	7	μg/L	M-687211-01-1	trifloxystrobin	33.2	0	0	0	32	0	0	1
3	37	r_f37_5	7	μg/L	M-687211-01-1	trifloxystrobin	33.2	0	0	0	32	0	0	1
6	37	r_f37_5	6	μg/L	M-687211-01-1	trifloxystrobin	33.2	0	0	0	32	0	0	0.8571428571428571
24	37	r_f37_5	6	μg/L	M-687211-01-1	trifloxystrobin	33.2	0	0	0	32	0	0	0.8571428571428571
30	37	r_f37_5	6	μg/L	M-687211-01-1	trifloxystrobin	33.2	0	0	0	32	0	0	0.8571428571428571
48	37	r_f37_5	6	μg/L	M-687211-01-1	trifloxystrobin	33.2	0	0	0	32	0	0	0.8571428571428571
54	37	r_f37_5	6	μg/L	M-687211-01-1	trifloxystrobin	33.2	0	0	0	32	0	0	0.8571428571428571
72	37	r_f37_5	6	μg/L	M-687211-01-1	trifloxystrobin	33.2	0	0	0	32	0	0	0.8571428571428571
78	37	r_f37_5	6	μg/L	M-687211-01-1	trifloxystrobin	33.2	0	0	0	32	0	0	0.8571428571428571
96	37	r_f37_5	6	μg/L	M-687211-01-1	trifloxystrobin	33.2	0	0	0	32	0	0	0.8571428571428571
0	37	r_f37_2	7	μg/L	M-687211-01-1	trifloxystrobin	0	0	0	0	0	0	0	1
3	37	r_f37_2	7	μg/L	M-687211-01-1	trifloxystrobin	0	0	0	0	0	0	0	1
6	37	r_f37_2	7	μg/L	M-687211-01-1	trifloxystrobin	0	0	0	0	0	0	0	1
24	37	r_f37_2	7	μg/L	M-687211-01-1	trifloxystrobin	0	0	0	0	0	0	0	1
30	37	r_f37_2	7	μg/L	M-687211-01-1	trifloxystrobin	0	0	0	0	0	0	0	1
48	37	r_f37_2	7	μg/L	M-687211-01-1	trifloxystrobin	0	0	0	0	0	0	0	1
54	37	r_f37_2	7	μg/L	M-687211-01-1	trifloxystrobin	0	0	0	0	0	0	0	1
72	37	r_f37_2	7	μg/L	M-687211-01-1	trifloxystrobin	0	0	0	0	0	0	0	1
78	37	r_f37_2	7	μg/L	M-687211-01-1	trifloxystrobin	0	0	0	0	0	0	0	1
96	37	r_f37_2	7	μg/L	M-687211-01-1	trifloxystrobin	0	0	0	0	0	0	0	1
0	38	r_f38_4	7	μg/L	M-687212-01-1	trifloxystrobin	14.5	0	0	0	14	0	0	1
3	38	r_f38_4	7	μg/L	M-687212-01-1	trifloxystrobin	14.5	0	0	0	14	0	0	1
6	38	r_f38_4	7	μg/L	M-687212-01-1	trifloxystrobin	14.5	0	0	0	14	0	0	1
24	38	r_f38_4	7	μg/L	M-687212-01-1	trifloxystrobin	14.5	0	0	0	14	0	0	1
30	38	r_f38_4	7	μg/L	M-687212-01-1	trifloxystrobin	14.5	0	0	0	14	0	0	1
48	38	r_f38_4	7	μg/L	M-687212-01-1	trifloxystrobin	14.5	0	0	0	14	0	0	1
54	38	r_f38_4	7	μg/L	M-687212-01-1	trifloxystrobin	14.5	0	0	0	14	0	0	1
72	38	r_f38_4	7	μg/L	M-687212-01-1	trifloxystrobin	14.5	0	0	0	14	0	0	1
78	38	r_f38_4	7	μg/L	M-687212-01-1	trifloxystrobin	14.5	0	0	0	14	0	0	1
96	38	r_f38_4	7	μg/L	M-687212-01-1	trifloxystrobin	14.5	0	0	0	14	0	0	1
0	38	r_f38_5	7	μg/L	M-687212-01-1	trifloxystrobin	20.72	0	0	0	20	0	0	1
3	38	r_f38_5	7	μg/L	M-687212-01-1	trifloxystrobin	20.72	0	0	0	20	0	0	1
6	38	r_f38_5	7	μg/L	M-687212-01-1	trifloxystrobin	20.72	0	0	0	20	0	0	1
24	38	r_f38_5	7	μg/L	M-687212-01-1	trifloxystrobin	20.72	0	0	0	20	0	0	1
30	38	r_f38_5	7	μg/L	M-687212-01-1	trifloxystrobin	20.72	0	0	0	20	0	0	1
48	38	r_f38_5	7	μg/L	M-687212-01-1	trifloxystrobin	20.72	0	0	0	20	0	0	1
54	38	r_f38_5	7	μg/L	M-687212-01-1	trifloxystrobin	20.72	0	0	0	20	0	0	1
72	38	r_f38_5	7	μg/L	M-687212-01-1	trifloxystrobin	20.72	0	0	0	20	0	0	1
78	38	r_f38_5	7	μg/L	M-687212-01-1	trifloxystrobin	20.72	0	0	0	20	0	0	1
96	38	r_f38_5	7	μg/L	M-687212-01-1	trifloxystrobin	20.72	0	0	0	20	0	0	1
0	38	r_f38_2	7	μg/L	M-687212-01-1	trifloxystrobin	0	0	0	0	0	0	0	1
3	38	r_f38_2	7	μg/L	M-687212-01-1	trifloxystrobin	0	0	0	0	0	0	0	1
6	38	r_f38_2	7	μg/L	M-687212-01-1	trifloxystrobin	0	0	0	0	0	0	0	1
24	38	r_f38_2	7	μg/L	M-687212-01-1	trifloxystrobin	0	0	0	0	0	0	0	1
30	38	r_f38_2	7	μg/L	M-687212-01-1	trifloxystrobin	0	0	0	0	0	0	0	1
48	38	r_f38_2	7	μg/L	M-687212-01-1	trifloxystrobin	0	0	0	0	0	0	0	1
54	38	r_f38_2	7	μg/L	M-687212-01-1	trifloxystrobin	0	0	0	0	0	0	0	1
72	38	r_f38_2	7	μg/L	M-687212-01-1	trifloxystrobin	0	0	0	0	0	0	0	1
78	38	r_f38_2	7	μg/L	M-687212-01-1	trifloxystrobin	0	0	0	0	0	0	0	1
96	38	r_f38_2	7	μg/L	M-687212-01-1	trifloxystrobin	0	0	0	0	0	0	0	1
0	38	r_f38_3	7	μg/L	M-687212-01-1	trifloxystrobin	10.36	0	0	0	10	0	0	1
3	38	r_f38_3	7	μg/L	M-687212-01-1	trifloxystrobin	10.36	0	0	0	10	0	0	1
6	38	r_f38_3	7	μg/L	M-687212-01-1	trifloxystrobin	10.36	0	0	0	10	0	0	1
24	38	r_f38_3	7	μg/L	M-687212-01-1	trifloxystrobin	10.36	0	0	0	10	0	0	1
30	38	r_f38_3	7	μg/L	M-687212-01-1	trifloxystrobin	10.36	0	0	0	10	0	0	1
48	38	r_f38_3	7	μg/L	M-687212-01-1	trifloxystrobin	10.36	0	0	0	10	0	0	1
54	38	r_f38_3	7	μg/L	M-687212-01-1	trifloxystrobin	10.36	0	0	0	10	0	0	1
72	38	r_f38_3	7	μg/L	M-687212-01-1	trifloxystrobin	10.36	0	0	0	10	0	0	1
78	38	r_f38_3	7	μg/L	M-687212-01-1	trifloxystrobin	10.36	0	0	0	10	0	0	1
96	38	r_f38_3	7	μg/L	M-687212-01-1	trifloxystrobin	10.36	0	0	0	10	0	0	1
0	38	r_f38_1	7	μg/L	M-687212-01-1	trifloxystrobin	0	0	0	0	0	0	0	1
3	38	r_f38_1	7	μg/L	M-687212-01-1	trifloxystrobin	0	0	0	0	0	0	0	1
6	38	r_f38_1	7	μg/L	M-687212-01-1	trifloxystrobin	0	0	0	0	0	0	0	1
24	38	r_f38_1	7	μg/L	M-687212-01-1	trifloxystrobin	0	0	0	0	0	0	0	1
30	38	r_f38_1	7	μg/L	M-687212-01-1	trifloxystrobin	0	0	0	0	0	0	0	1
48	38	r_f38_1	7	μg/L	M-687212-01-1	trifloxystrobin	0	0	0	0	0	0	0	1
54	38	r_f38_1	7	μg/L	M-687212-01-1	trifloxystrobin	0	0	0	0	0	0	0	1
72	38	r_f38_1	7	μg/L	M-687212-01-1	trifloxystrobin	0	0	0	0	0	0	0	1
78	38	r_f38_1	7	μg/L	M-687212-01-1	trifloxystrobin	0	0	0	0	0	0	0	1
96	38	r_f38_1	7	μg/L	M-687212-01-1	trifloxystrobin	0	0	0	0	0	0	0	1
