# Supplementary material for: A Bayesian neural ordinary differential equations framework to study the effects of chemical mixtures on survival
Source: PLoS Comput Biol. 2025 Nov 10;21(11):e1013681. doi: 10.1371/journal.pcbi.1013681 (PMC12674509; doi:10.1371/journal.pcbi.1013681)
Supplement: S1 Script — (ZIP) [file pcbi.1013681.s002.zip › maxim_TK_NeuralODEs_TD-main/run/run_all_add.R]

library("coda")
library("rjags")

# additive
ID_SET = "additive"
d = read.delim("data/data_artificial_additive.csv", header = TRUE, sep = ",") 
colnames(d)
MIXTURE = c(d$A, d$B)
N_EXPOSURE = 2
source("Bayes_TKTD_n.R")
source("Bayes_TKTD_n_exp.R")
source("Bayes_TKTD_nn_ReLU_n_exp.R")
source("Bayes_TKTD_nn_ReLU_nn_ReLU_n_exp.R")
source("Bayes_TKTD_nn_ReLU_nn_ReLU_nn_ReLU_n_exp.R")
